# Supplementary material for: Lack of miR-379/miR-544 Cluster Resists High-Fat Diet-Induced Obesity and Prevents Hepatic Triglyceride Accumulation in Mice
Source: Front Cell Dev Biol. 2021 Aug 30;9:720900. doi: 10.3389/fcell.2021.720900 (PMC8435714; doi:10.3389/fcell.2021.720900)
Supplement: Supplementary file 5 [file Table_1.XLSX]

## Sheet: Sheet2
	wt-1	wt-2	wt-3	wt-4	db-1	db-2	db-3	db-4
hp_mmu-let-7a-1_st	1.19177	0.718687	0.888133	0.773451	0.843293	0.519393	0.710584	0.798202
hp_mmu-let-7a-1_x_st	0.839858	0.770764	0.896118	0.741614	0.638115	1.08855	0.853673	0.909321
hp_mmu-let-7a-2_st	0.846717	0.654341	0.423988	0.695266	0.676613	0.704109	0.342635	0.706858
hp_mmu-let-7b_st	1.21321	1.02363	0.945731	1.06204	1.06614	1.01716	0.966005	0.812348
hp_mmu-let-7b_x_st	1.09063	0.511872	0.824861	0.754407	0.826161	0.761372	1.16378	1.81288
hp_mmu-let-7c-1_st	0.475096	0.50059	0.499009	0.518898	0.24181	0.746425	0.621558	0.446247
hp_mmu-let-7c-2_st	0.690331	0.25126	0.573391	0.123304	0.555483	0.748505	0.766379	0.619982
hp_mmu-let-7c-2_x_st	1.17562	0.55969	0.775966	0.767647	0.521544	0.670656	0.497092	0.670656
hp_mmu-let-7d_st	1.30759	1.06065	1.16979	0.919668	1.01336	1.20399	1.04871	1.05285
hp_mmu-let-7e_st	0.61454	1.03446	0.961391	0.850521	0.359478	1.06616	0.448313	0.644232
hp_mmu-let-7f-1_st	0.619235	0.859374	0.504115	0.520753	0.423256	0.519543	0.400977	0.709013
hp_mmu-let-7f-1_x_st	0.780126	1.03403	0.864672	0.564853	0.753667	0.657049	0.594567	0.473232
hp_mmu-let-7f-2_st	1.29045	0.747186	0.700588	0.544327	0.613537	0.848313	0.545546	0.399473
hp_mmu-let-7f-2_x_st	1.069	0.546059	0.675624	1.02403	0.557591	0.597626	0.631675	0.967737
hp_mmu-let-7g_st	0.286349	0.552606	0.748991	0.778286	0.768798	0.591439	0.668347	0.730306
hp_mmu-let-7g_x_st	1.24982	0.663921	0.933719	0.553354	0.519999	0.504638	0.359912	0.58657
hp_mmu-let-7i_st	0.792842	0.869016	1.01647	0.625652	1.24151	0.955469	0.516753	0.698638
hp_mmu-mir-1-1_st	0.89625	0.701731	0.665639	0.791806	0.825458	1.22888	0.854013	0.811817
hp_mmu-mir-1-1_x_st	0.532936	0.464103	0.732256	0.955101	0.831336	0.558973	0.669717	0.219407
hp_mmu-mir-1-2-as_s_st	0.289647	0.611329	0.602142	0.504676	0.521152	0.526793	0.648902	0.426561
hp_mmu-mir-1-2-as_st	0.378026	0.560533	0.543093	0.646491	0.67732	0.665797	0.79189	0.595231
hp_mmu-mir-1-2-as_x_st	0.645212	0.868097	0.803273	0.765794	0.843293	0.908299	0.679589	1.05035
hp_mmu-mir-1-2_s_st	0.571265	0.726071	0.568679	0.902926	0.631459	0.630155	0.919872	0.665644
hp_mmu-mir-100_st	0.665137	0.558369	0.991092	0.801029	0.570913	0.38865	0.919872	0.412547
hp_mmu-mir-101a_st	0.477085	0.898431	0.602685	0.984388	0.843322	0.751177	0.981721	1.00091
hp_mmu-mir-101a_x_st	0.820447	1.01497	0.409189	1.28302	0.530143	1.1203	1.14056	0.474691
hp_mmu-mir-101b_st	1.5763	0.613131	0.755022	0.855865	0.976324	0.683032	0.587038	0.709241
hp_mmu-mir-103-1_st	0.85932	0.433772	0.639237	0.950212	0.7746	0.750779	0.502048	1.13873
hp_mmu-mir-103-1_x_st	0.408967	1.27864	0.431917	0.375207	0.787566	0.806435	0.605664	0.563467
hp_mmu-mir-103-2_st	0.62656	0.427342	0.776601	0.415753	0.743127	0.337101	0.637632	0.494229
hp_mmu-mir-103-2_x_st	0.64599	0.498881	0.592161	0.456054	0.68524	0.4416	0.545377	0.552747
hp_mmu-mir-105_st	0.292724	0.355355	0.610981	0.596282	0.696475	0.704109	0.325821	0.589565
hp_mmu-mir-106a_st	0.651541	0.509145	0.385091	0.563619	0.830037	0.266683	0.536421	0.337101
hp_mmu-mir-106a_x_st	0.846717	0.775863	0.739617	0.520678	0.925592	0.514884	0.827606	0.794441
hp_mmu-mir-106b_st	0.801014	0.987162	1.16979	0.84064	1.01238	0.884	0.57588	0.899396
hp_mmu-mir-107_st	0.176837	0.492006	1.07592	0.66927	1.24729	0.670196	0.633495	0.855677
hp_mmu-mir-107_x_st	0.514114	0.661498	0.603439	0.741614	0.5373	0.914902	1.11295	0.620635
hp_mmu-mir-10a_st	0.722559	0.614727	0.359912	0.599275	0.699192	0.264006	0.516488	0.216509
hp_mmu-mir-10b_st	0.631655	0.830537	0.623881	0.687009	0.689127	0.256359	0.47511	0.337101
hp_mmu-mir-10b_x_st	0.381581	0.563467	0.655268	0.298198	0.583284	0.508494	0.301222	0.783915
hp_mmu-mir-1186_st	0.54309	0.589491	0.893884	0.643965	0.665343	0.549831	0.248646	0.572162
hp_mmu-mir-1186_x_st	0.860914	0.384831	0.916942	0.442879	0.699437	0.904876	0.785237	0.74304
hp_mmu-mir-1186b_st	0.64599	0.506996	0.448045	0.788948	0.4545	0.506891	0.73232	0.595231
hp_mmu-mir-1186b_x_st	0.499222	0.747793	0.591017	0.548473	0.658284	0.474233	0.502573	0.429238
hp_mmu-mir-1187_st	1.00966	0.74503	0.649142	0.392008	0.753718	0.88013	0.834073	0.904559
hp_mmu-mir-1188_st	1.21608	1.18003	0.836706	1.02335	0.844867	1.09223	0.943637	0.732403
hp_mmu-mir-1190_st	0.64599	0.848172	0.357499	0.920699	0.632667	0.685091	0.655783	0.622702
hp_mmu-mir-1191_st	0.951348	0.794654	1.29393	1.41035	1.1345	1.20399	0.789637	0.595231
hp_mmu-mir-1192_st	0.442153	0.565676	0.548235	0.593691	0.595259	0.628874	0.280052	0.49055
hp_mmu-mir-1192_x_st	0.537005	0.283325	0.480407	0.462095	0.267159	0.665083	0.134349	0.765549
hp_mmu-mir-1193_st	0.541608	0.37086	0.666735	0.515318	0.605064	0.427086	0.881836	1.04247
hp_mmu-mir-1194_st	1.65915	1.64202	2.00312	1.64211	2.63697	1.68821	2.09574	2.36623
hp_mmu-mir-1195_st	1.52826	1.06726	1.35928	1.35529	1.03444	1.38566	1.49207	1.46063
hp_mmu-mir-1195_x_st	0.78688	0.948967	1.17638	0.915388	0.704114	0.668139	1.22739	1.02813
hp_mmu-mir-1196_st	0.521415	0.69129	0.324396	0.603806	0.828927	0.781874	0.783811	0.939591
hp_mmu-mir-1197_st	0.541315	0.862513	0.460956	1.11613	0.685733	0.620944	0.632687	0.889834
hp_mmu-mir-1198_st	0.759093	0.670089	1.56263	0.676923	0.68524	1.25827	0.566983	0.773814
hp_mmu-mir-1199_st	0.319449	0.880862	0.66799	0.680022	0.662504	0.767299	0.684463	0.523955
hp_mmu-mir-1224_st	1.05926	0.708154	1.2363	0.743037	0.909801	0.733047	1.28208	0.522872
hp_mmu-mir-122_st	5.87155	5.50204	5.74776	5.81123	5.75531	5.84323	5.70816	5.88791
hp_mmu-mir-124-1_s_st	0.820395	0.844873	0.692336	1.07404	0.981551	0.337101	0.841963	1.3207
hp_mmu-mir-124-1_st	0.829267	0.655657	0.591558	0.558536	0.595813	0.525064	0.22164	0.531024
hp_mmu-mir-124-1_x_st	0.946691	0.879048	0.470104	0.596401	0.68524	0.943276	0.836223	0.811018
hp_mmu-mir-124-2_s_st	0.408832	0.714688	0.639601	0.347218	1.74667	0.535717	0.721439	1.45086
hp_mmu-mir-124-2_st	0.766439	0.592429	0.993421	0.93075	0.858727	0.827708	0.972947	0.759251
hp_mmu-mir-124-2_x_st	0.686541	0.960056	0.656715	0.593905	0.671454	0.304098	0.507944	0.401632
hp_mmu-mir-124-3_s_st	1.13193	0.438148	0.710889	0.759065	0.774164	0.529036	0.585451	0.706196
hp_mmu-mir-125a_st	1.22853	0.65623	0.577875	0.731967	0.871036	0.857795	0.704462	0.73729
hp_mmu-mir-125b-1_st	0.353192	0.575134	0.360879	0.699712	0.506502	0.350419	0.875051	0.617556
hp_mmu-mir-125b-1_x_st	0.657222	0.602413	0.725183	0.644354	0.433094	0.704109	1.08755	0.563404
hp_mmu-mir-125b-2_st	0.64515	0.428002	0.655068	0.739639	0.689266	0.859639	0.617726	0.620791
hp_mmu-mir-125b-2_x_st	0.741411	1.09893	0.725973	0.674513	0.388991	0.911723	0.570809	0.582241
hp_mmu-mir-126_st	0.564804	0.612621	0.547216	0.553354	0.642099	0.614905	0.790216	0.476889
hp_mmu-mir-1274a_st	1.6979	0.655657	1.00404	0.607573	0.765194	0.754567	0.640107	0.595231
hp_mmu-mir-127_st	1.29045	0.655657	0.54845	0.737251	1.13558	0.81414	0.448408	0.578887
hp_mmu-mir-128-1_st	0.591188	0.765813	0.559157	0.273862	0.538049	0.704109	0.652618	0.903983
hp_mmu-mir-128-1_x_st	0.868301	0.899553	0.700093	1.1186	0.597186	0.75615	0.674102	1.02011
hp_mmu-mir-128-2_st	0.64599	0.868628	0.939048	0.411645	0.455171	0.56067	0.510043	0.791284
hp_mmu-mir-128-2_x_st	0.922298	0.850486	0.993421	0.878483	0.755364	0.593854	1.05674	0.655242
hp_mmu-mir-129-1_st	0.340983	0.188368	0.522448	0.626776	0.569472	0.588622	0.286343	0.370004
hp_mmu-mir-129-1_x_st	0.851209	0.345397	0.232128	0.685176	0.68524	0.590721	0.373448	0.54232
hp_mmu-mir-129-2_st	0.468848	0.655657	0.876553	0.638459	0.637568	0.413352	0.664634	0.979951
hp_mmu-mir-129-2_x_st	0.970797	1.48882	0.815739	0.421308	0.407222	0.529433	0.800065	0.514185
hp_mmu-mir-1306_st	1.36132	0.945183	1.06714	1.65756	0.71512	1.13279	1.08755	1.11957
hp_mmu-mir-130a_st	0.903523	1.13241	0.920351	1.06264	0.641082	1.24175	0.936595	0.636707
hp_mmu-mir-130a_x_st	1.15554	1.15736	1.34787	1.51867	0.843293	1.15717	1.06573	1.02205
hp_mmu-mir-130b_st	0.864714	1.01128	1.29662	1.42057	0.678079	0.998692	1.08964	1.05244
hp_mmu-mir-132_st	0.705845	0.538085	0.721114	1.03989	0.451904	0.787585	0.660479	0.409589
hp_mmu-mir-133a-1_st	0.495884	0.498881	0.803273	0.558672	0.661574	0.640614	0.398923	0.496101
hp_mmu-mir-133a-1_x_st	0.64599	0.392584	0.446216	0.511187	0.607457	0.588622	0.800966	0.88282
hp_mmu-mir-133a-2_st	0.438166	0.72793	0.248286	0.52327	0.807988	0.579511	0.719632	0.575081
hp_mmu-mir-133a-2_x_st	0.846717	1.04327	0.306942	0.367554	0.246491	0.530845	0.909619	0.654441
hp_mmu-mir-133b_st	0.494063	0.547413	0.776163	0.594396	0.98869	0.456363	0.486784	0.61452
hp_mmu-mir-134_st	1.01084	0.626538	1.04987	0.905734	0.689801	0.716279	0.489445	1.15168
hp_mmu-mir-135a-1_st	0.945642	0.953565	0.417973	0.455695	0.572084	0.88299	0.346797	0.893139
hp_mmu-mir-135a-2_st	0.629709	0.625301	0.858114	0.668539	0.744632	0.687827	0.77229	0.386631
hp_mmu-mir-135b_st	0.547049	0.777326	1.17386	0.428513	0.308772	0.429773	0.751798	0.600905
hp_mmu-mir-136_st	0.760768	0.639238	0.385782	0.546813	0.30768	0.483792	0.489445	0.3632
hp_mmu-mir-137_st	0.788836	0.557384	0.739011	0.738085	0.707672	1.02042	0.739011	0.533787
hp_mmu-mir-138-1_st	0.999784	0.964854	0.859478	1.12205	0.541973	0.897819	0.359912	0.731805
hp_mmu-mir-138-1_x_st	0.545055	0.844873	0.359912	0.881791	1.0438	0.588622	0.819267	0.9355
hp_mmu-mir-138-2_st	0.425455	0.461841	0.498881	0.900569	0.521152	0.580698	0.746772	0.472355
hp_mmu-mir-138-2_x_st	0.791684	0.632594	0.803273	0.716774	1.02598	0.844895	0.627623	0.612105
hp_mmu-mir-139_st	1.94414	2.54646	2.16076	2.6572	1.72438	2.37706	2.56037	2.11641
hp_mmu-mir-140_st	0.628894	0.694981	0.416022	0.484412	0.84183	0.456363	0.326142	0.709951
hp_mmu-mir-141_st	0.736805	0.345397	0.498881	0.741614	0.607313	0.588622	0.488839	0.368058
hp_mmu-mir-141_x_st	0.799997	0.787608	0.801138	0.956669	0.610308	0.742628	0.715009	0.216509
hp_mmu-mir-142_st	0.300829	0.717635	0.551328	0.612571	0.592758	0.775714	0.849504	1.02216
hp_mmu-mir-143_st	0.846717	0.659187	0.647779	0.634788	0.543196	0.894809	0.631675	0.444324
hp_mmu-mir-144_st	0.748632	0.655657	0.503452	0.400122	0.444859	0.375297	0.707518	1.05035
hp_mmu-mir-145_st	0.735786	0.544087	0.554325	0.990791	0.490622	0.986102	0.739016	0.723828
hp_mmu-mir-146a_st	0.533008	0.562627	0.302837	0.479759	0.517304	0.583671	0.539867	0.358938
hp_mmu-mir-146a_x_st	0.546853	0.444481	0.419689	0.399234	0.863694	0.509919	0.310912	0.545076
hp_mmu-mir-146b_st	0.301418	0.547217	0.97539	0.366756	0.914408	0.547965	0.56056	0.287624
hp_mmu-mir-147_st	0.718131	0.460422	0.589604	0.458552	0.743669	0.447087	0.469898	0.337101
hp_mmu-mir-148a_st	0.897098	0.762563	0.667217	0.526619	0.425256	0.988616	0.528248	0.451705
hp_mmu-mir-148b_st	0.506404	0.530253	0.435448	0.317283	0.194737	0.359788	0.952817	0.337101
hp_mmu-mir-149_st	1.43578	1.63466	1.74543	1.44452	1.43223	1.24615	1.5736	1.63483
hp_mmu-mir-150_st	0.49944	0.523289	0.504467	0.428852	0.266154	0.861329	0.599833	0.600919
hp_mmu-mir-151_st	1.26269	1.34322	0.996116	1.00665	0.848278	1.02379	1.41822	0.915192
hp_mmu-mir-151_x_st	2.69551	2.86269	2.71454	2.87577	2.71835	2.84236	2.4894	2.68838
hp_mmu-mir-152_st	1.02062	0.665964	1.09918	0.869519	0.904885	0.457993	0.487816	0.584268
hp_mmu-mir-153_st	0.497201	0.603616	0.742952	0.669016	0.936508	0.944561	0.489445	0.507553
hp_mmu-mir-154_st	0.64599	0.818916	1.03474	0.344694	0.538134	0.807056	0.580862	0.373592
hp_mmu-mir-155_st	0.267892	0.498881	0.785181	0.839654	1.01083	0.730987	0.652679	0.881531
hp_mmu-mir-15a_st	1.03679	0.998166	1.0296	0.964428	0.666857	0.913414	0.919339	0.821129
hp_mmu-mir-15b_st	1.02999	0.515827	1.00798	0.898591	0.969743	1.14662	0.925736	0.969139
hp_mmu-mir-16-1_st	0.731625	0.742985	0.460225	0.426168	0.655177	0.714071	0.741881	0.741614
hp_mmu-mir-16-1_x_st	0.546253	0.609527	0.734231	0.937609	0.942548	0.587291	0.524639	0.755173
hp_mmu-mir-16-2_st	1.03316	0.552909	0.700526	0.527258	0.411421	0.588596	0.733303	0.741614
hp_mmu-mir-16-2_x_st	0.804424	0.799696	0.828273	0.540458	0.801716	0.944545	0.744824	0.736286
hp_mmu-mir-17_st	0.907298	1.32073	0.991663	0.588087	0.970892	0.874304	1.08546	1.65045
hp_mmu-mir-181a-1_st	0.650933	0.782327	0.836392	1.05426	0.511756	0.641992	0.387197	0.836444
hp_mmu-mir-181a-1_x_st	0.799111	0.531601	0.705441	0.561018	0.68524	0.736321	0.533843	0.741614
hp_mmu-mir-181a-2_st	1.37883	0.837301	0.770941	1.2935	1.36299	1.95146	1.00261	0.821263
hp_mmu-mir-181a-2_x_st	0.836781	1.10314	1.46907	1.25002	1.20399	1.37053	0.997854	0.961378
hp_mmu-mir-181b-1_st	0.837386	0.915542	0.498881	0.791892	0.686987	0.919242	1.59037	0.34955
hp_mmu-mir-181b-1_x_st	0.392639	0.572071	0.433102	0.870284	0.721327	0.697909	0.659832	0.415265
hp_mmu-mir-181b-2_st	0.472392	0.474481	0.616966	0.553065	0.781042	0.432904	0.22865	0.357513
hp_mmu-mir-181c_st	1.03546	1.22943	0.779479	1.12205	0.890241	1.05709	0.729	0.846893
hp_mmu-mir-181c_x_st	1.09933	1.51942	1.8277	1.29543	1.55501	1.19843	1.1498	1.33615
hp_mmu-mir-181d_st	0.802087	1.01898	0.95937	1.25729	0.681796	0.387853	1.36288	1.58835
hp_mmu-mir-181d_x_st	1.60313	1.16743	0.803273	0.71155	0.918744	1.0282	1.18851	0.622448
hp_mmu-mir-182_st	0.709514	0.878832	0.892588	0.85692	1.05576	1.04716	1.0474	1.4155
hp_mmu-mir-1839_st	0.610483	0.649578	0.721016	0.72753	0.526933	0.535937	0.638451	0.520689
hp_mmu-mir-183_st	1.1249	1.14875	1.09554	1.47724	1.2739	1.17728	1.11469	1.81886
hp_mmu-mir-184_st	0.803446	0.624876	0.359912	0.659632	0.68524	0.746077	1.04332	0.620385
hp_mmu-mir-185_st	1.7394	1.70786	1.72392	1.8297	1.4588	1.53144	1.41792	1.53659
hp_mmu-mir-186_st	0.660645	0.427582	0.488225	0.414777	0.965469	0.67505	0.710597	0.616167
hp_mmu-mir-187_st	1.33109	1.52375	1.28764	1.28829	0.87407	0.800874	0.690355	1.02963
hp_mmu-mir-188_st	1.0603	1.075	1.33461	1.4744	0.947429	1.70164	0.919872	1.13443
hp_mmu-mir-1892_st	0.911158	0.659748	0.449618	1.17774	0.561577	0.866472	0.803795	0.909581
hp_mmu-mir-1893_st	0.497227	0.665787	1.19554	0.589408	0.695265	0.675454	0.974179	0.784517
hp_mmu-mir-1894_st	4.44134	4.31456	4.62338	4.50488	4.44621	4.86964	4.60263	4.57698
hp_mmu-mir-1895_st	0.43022	0.844873	0.449095	0.937609	0.434793	0.626444	0.661313	0.547221
hp_mmu-mir-1896_st	0.697924	0.738073	0.373896	0.45932	0.576769	0.471907	0.461983	0.45134
hp_mmu-mir-1897_st	1.10274	0.542362	0.359912	0.833738	0.615845	0.543018	0.13522	0.595231
hp_mmu-mir-1898_st	0.655838	0.498881	0.498881	0.614923	0.85314	0.416256	0.710256	0.479312
hp_mmu-mir-1899_st	0.883228	0.871953	0.640766	0.775101	0.750977	0.412562	0.489445	0.579107
hp_mmu-mir-18a_st	1.2968	1.44324	1.01602	1.59372	1.34135	0.948092	1.07266	1.05008
hp_mmu-mir-18b_st	0.759514	0.67907	0.818406	0.837836	1.10149	0.740845	0.669634	1.06301
hp_mmu-mir-18b_x_st	0.915382	0.443988	0.615223	0.617878	0.448294	0.713233	1.10733	0.840206
hp_mmu-mir-1901_st	0.554992	0.752355	1.10891	0.915991	0.451245	0.598682	0.728373	0.741614
hp_mmu-mir-1902_st	0.68082	1.26462	1.03243	0.947566	1.09553	0.876109	0.919872	0.993849
hp_mmu-mir-1903_st	1.06545	0.885424	0.548841	0.553354	0.460479	0.339416	0.861442	0.95128
hp_mmu-mir-1904_st	0.590617	0.559136	0.833652	0.461703	0.989637	0.80236	0.845392	0.741575
hp_mmu-mir-1905_st	1.17174	0.768144	0.798172	0.512609	0.869203	0.704109	0.816933	0.640327
hp_mmu-mir-1906-1_s_st	0.708594	0.995573	0.865877	0.692489	0.563181	0.874285	0.611596	0.446184
hp_mmu-mir-1906-2_s_st	0.475736	0.993708	0.558918	0.518402	0.56646	0.16599	0.51865	0.456363
hp_mmu-mir-1907_st	0.846717	0.30384	0.639698	0.394045	0.999783	0.547064	0.590118	0.493591
hp_mmu-mir-190_st	1.11022	1.55792	0.972405	1.01204	1.33863	1.08396	0.940661	1.39606
hp_mmu-mir-190b_st	0.883742	0.748526	0.818147	0.974634	0.843293	1.91545	1.08553	1.24336
hp_mmu-mir-191_st	0.814328	0.730036	0.965247	0.937609	0.712046	0.713463	0.517486	0.866456
hp_mmu-mir-1927_st	0.443379	0.414589	0.374873	0.610557	0.847822	0.525555	0.752158	0.461154
hp_mmu-mir-1928_st	0.546803	0.452764	0.295988	0.618005	0.241746	0.704109	0.554096	0.595231
hp_mmu-mir-1929_st	0.931062	0.92486	0.402203	0.598867	0.358112	0.320339	0.643778	0.337101
hp_mmu-mir-192_st	0.988682	0.841572	0.840732	0.864389	1.37149	0.906624	0.851825	0.708261
hp_mmu-mir-1930_st	0.475032	0.655657	0.896449	1.04164	0.770132	0.742539	0.631675	0.62441
hp_mmu-mir-1931_st	0.855316	0.548895	0.78948	0.75803	0.345926	1.08448	0.715931	0.537673
hp_mmu-mir-1932_st	0.475032	0.498881	0.453536	0.407228	0.572459	0.403259	0.359912	0.456363
hp_mmu-mir-1933_st	0.729839	0.484571	0.602684	0.657639	0.453671	1.01716	0.344772	0.546758
hp_mmu-mir-1934_st	0.442693	0.771628	0.599889	0.764488	0.69016	0.851059	0.564218	0.505348
hp_mmu-mir-1936_st	0.552472	0.239398	0.531415	0.598634	0.553687	0.501643	0.534725	0.744391
hp_mmu-mir-1937a_st	0.587375	0.9369	0.709788	1.558	0.792289	1.12072	0.507017	0.701423
hp_mmu-mir-1937a_x_st	0.863738	0.64233	0.800737	0.554433	1.2375	0.904228	0.746626	0.710182
hp_mmu-mir-1937b-1_st	0.801311	0.676618	0.487536	0.924821	0.76955	1.13417	0.721502	0.777163
hp_mmu-mir-1937b-1_x_st	0.807721	0.595951	0.358651	0.937609	0.581772	0.66326	1.22739	0.628571
hp_mmu-mir-1937b-2_s_st	1.52134	1.83054	1.40256	1.02896	1.33648	1.3335	1.27336	1.64715
hp_mmu-mir-1937b-3_st	0.610839	0.571932	0.863346	0.584735	0.68524	0.487744	0.592114	0.663366
hp_mmu-mir-1937b-3_x_st	0.634076	0.82182	0.53424	1.3431	0.683086	1.14765	0.489445	1.22523
hp_mmu-mir-1937b-4_s_st	0.829399	0.56123	0.675678	0.465055	0.630615	0.946868	0.86856	0.760257
hp_mmu-mir-1937b-5_s_st	0.998057	1.2449	1.01413	1.07194	1.13855	0.890467	1.32331	0.855687
hp_mmu-mir-1937c_st	1.29045	1.27637	0.835798	0.70736	1.04056	0.99605	0.762927	0.9802
hp_mmu-mir-1937c_x_st	1.08922	0.762258	0.661437	0.994025	0.428067	0.739125	0.83545	0.763748
hp_mmu-mir-1938_st	0.847241	0.757988	0.766795	0.350544	0.883097	0.988853	0.721856	0.697191
hp_mmu-mir-1939_st	0.943849	0.723082	0.771862	0.737772	0.981281	1.24136	0.697857	0.624428
hp_mmu-mir-193_st	1.73903	1.7626	1.60211	1.35081	1.64829	1.61341	1.40611	1.25376
hp_mmu-mir-193b_st	0.612852	0.69751	0.675038	0.465216	1.00123	0.505298	0.808111	0.649553
hp_mmu-mir-194-1_st	1.2164	0.863164	0.803273	0.75715	0.241746	0.815333	0.90709	0.487367
hp_mmu-mir-194-1_x_st	0.946346	0.795191	0.642612	1.04457	0.598809	0.497187	0.645178	0.716147
hp_mmu-mir-194-2_st	0.846717	0.797915	1.08646	0.84272	1.17055	0.704109	0.826984	0.992542
hp_mmu-mir-194-2_x_st	0.987549	1.00836	0.66681	1.22269	1.15228	0.702358	0.637756	1.16067
hp_mmu-mir-1940_st	1.05926	1.09471	0.976003	0.737909	1.17867	0.861417	0.998498	0.482074
hp_mmu-mir-1941_st	0.85136	1.51786	2.23266	1.30412	1.39216	1.87851	1.02994	1.55285
hp_mmu-mir-1942_st	0.645755	0.74874	0.506082	1.12161	0.68524	0.670531	0.359912	0.691231
hp_mmu-mir-1943_st	1.0218	1.03446	1.26363	0.563817	0.740453	1.03628	1.37127	1.24795
hp_mmu-mir-1944_st	8.27388	7.99727	7.9799	7.96893	8.71176	8.70605	8.15639	8.3765
hp_mmu-mir-1945_st	0.846717	0.566331	0.751577	0.741614	0.46268	0.572242	0.690962	0.741614
hp_mmu-mir-1946a_st	0.966492	0.783046	1.27759	1.04093	0.516575	0.515922	1.5454	0.595231
hp_mmu-mir-1946a_x_st	0.741351	0.795414	0.777974	0.802569	0.824997	0.554436	1.12362	1.08981
hp_mmu-mir-1946b_st	0.570658	0.488314	0.803273	0.69627	0.600972	1.09698	0.640415	1.02749
hp_mmu-mir-1946b_x_st	0.268821	0.448956	0.239091	0.741614	0.805663	0.704109	0.266025	0.364036
hp_mmu-mir-1947_st	0.951889	0.771939	1.27402	0.452813	0.839088	2.06317	0.631675	1.13203
hp_mmu-mir-1948_st	-0.059194	0.528422	0.681905	0.741614	1.00911	0.548964	0.771005	0.636493
hp_mmu-mir-1949_st	0.810154	0.810496	0.756578	1.08767	0.763589	0.574725	1.02625	0.801248
hp_mmu-mir-1950_st	0.701278	0.722104	0.638216	0.642103	0.68524	0.343906	0.565338	0.595231
hp_mmu-mir-1951_st	0.756932	0.52352	0.882089	1.1791	0.785759	1.36879	1.09386	0.435018
hp_mmu-mir-1952_st	0.706403	0.983398	1.49024	0.478264	0.765118	0.77317	1.15988	0.825827
hp_mmu-mir-1953_st	0.946707	0.659023	0.799578	0.468224	0.755052	0.687634	0.524486	0.442987
hp_mmu-mir-1954_st	0.839511	0.515747	0.474904	0.376145	0.513946	0.709349	0.619687	0.204521
hp_mmu-mir-1954_x_st	0.298885	0.59392	0.387264	0.777959	0.363794	0.405758	0.624996	0.3723
hp_mmu-mir-1955_st	0.475032	0.295644	0.655873	0.967252	0.742356	0.645737	0.69768	0.783328
hp_mmu-mir-1956_st	0.477687	0.75764	0.618671	0.792679	0.493405	0.495339	0.942049	0.593262
hp_mmu-mir-1957_st	0.846717	0.880183	0.609091	0.480689	0.969761	0.57326	0.797927	0.741614
hp_mmu-mir-1958_s_st	0.612199	0.344031	0.876467	1.0538	0.355301	0.704109	0.981254	0.59353
hp_mmu-mir-1958_st	0.477443	0.281503	0.569339	0.601744	0.525251	0.774567	0.633257	0.434052
hp_mmu-mir-1959_st	0.668528	0.727355	0.570578	0.47182	0.895077	0.681146	0.654213	0.858441
hp_mmu-mir-195_st	1.14904	1.01721	0.993421	0.922312	0.669943	0.704109	1.07225	1.05863
hp_mmu-mir-1960_st	0.457194	0.981008	0.677677	0.61588	0.631787	0.578512	0.364212	0.419886
hp_mmu-mir-1961_st	0.600491	0.757723	0.551067	0.50905	0.843293	1.19209	0.348019	0.283136
hp_mmu-mir-1962_st	0.500517	0.232349	0.75054	0.667319	0.610944	0.729594	0.558456	0.525374
hp_mmu-mir-1963_st	0.728379	1.21183	0.703772	0.560536	0.917123	0.65392	0.571834	0.882109
hp_mmu-mir-1964_st	0.717094	0.627921	0.803273	0.642483	1.14624	0.698426	0.720804	1.22739
hp_mmu-mir-1965_st	0.499917	0.526336	0.768131	0.639746	0.583372	0.551229	0.663412	0.537582
hp_mmu-mir-1965_x_st	0.741606	0.446164	1.0769	0.670727	0.557927	0.809403	1.05298	0.749701
hp_mmu-mir-1966_st	0.64599	0.655657	0.715544	1.01494	0.803528	0.588622	0.607733	0.751882
hp_mmu-mir-1967_st	0.963179	0.87812	0.467805	0.827735	0.571384	0.766042	0.717796	0.705296
hp_mmu-mir-1968_st	0.576604	0.844873	0.691721	1.34526	0.699071	0.718558	0.729928	0.736868
hp_mmu-mir-1969_st	1.01711	0.666123	0.985919	1.18842	0.562472	0.552483	0.559817	0.639009
hp_mmu-mir-196a-1_st	0.56889	0.553684	0.711499	0.996564	1.86299	0.66465	0.161416	0.996564
hp_mmu-mir-196a-2_st	0.548138	0.724333	0.509145	0.79166	0.571198	0.714373	0.307766	0.506409
hp_mmu-mir-196b_st	0.610767	0.469844	0.720324	0.484245	0.536588	0.548901	0.484359	0.419209
hp_mmu-mir-1970_st	0.422475	0.753887	0.902436	0.648788	0.514143	0.72789	0.692826	0.456363
hp_mmu-mir-1971_st	0.493638	0.655657	0.283736	0.78626	0.565798	0.549236	0.747411	0.595231
hp_mmu-mir-1981_st	2.10502	1.86685	2.13102	1.99005	1.91344	1.73386	2.01201	1.6309
hp_mmu-mir-1983_st	0.460384	0.490411	0.131143	0.724506	0.575868	1.14567	1.02477	0.88282
hp_mmu-mir-199a-1_st	1.31983	0.887268	0.794829	0.790416	1.05679	0.797073	0.624997	0.778924
hp_mmu-mir-199a-1_x_st	1.04925	0.955753	0.918429	1.06221	0.887438	1.26973	0.876891	0.88282
hp_mmu-mir-199a-2_st	0.730576	0.623075	0.530567	0.800336	1.1333	0.712816	0.971407	0.998427
hp_mmu-mir-199b_st	0.855964	1.03446	0.755498	0.506818	0.551481	0.666338	0.783811	0.758812
hp_mmu-mir-199b_x_st	0.754336	0.961902	0.790293	0.691936	0.68524	0.768623	0.628027	1.03012
hp_mmu-mir-19a_st	0.319449	0.88762	0.543137	0.667939	0.48946	1.41862	0.875608	1.09461
hp_mmu-mir-19b-1_st	0.607981	0.464702	0.684431	0.686303	0.564241	0.589313	0.484023	0.479311
hp_mmu-mir-19b-1_x_st	1.35116	1.15015	1.30745	1.00869	1.49998	1.39494	1.62573	1.22917
hp_mmu-mir-19b-2_st	0.768476	0.256387	0.621367	0.522608	0.521152	0.615098	0.49524	0.554644
hp_mmu-mir-19b-2_x_st	0.64599	0.652501	0.850518	0.875035	0.646085	1.02579	0.72883	0.691778
hp_mmu-mir-200a_st	0.841668	0.412501	0.803273	0.582007	0.59886	0.694866	1.14101	0.790909
hp_mmu-mir-200b_st	0.819567	0.914779	1.22832	0.832459	1.21557	0.596224	1.22507	0.467941
hp_mmu-mir-200c_st	0.729456	0.655657	0.580049	0.859155	0.836662	0.638948	0.680644	0.662348
hp_mmu-mir-201_st	1.04567	0.967345	0.803273	1.24157	1.01812	2.08764	0.966097	0.627777
hp_mmu-mir-202_st	0.672174	0.596163	0.803273	0.958175	0.698225	0.591767	0.72132	0.692514
hp_mmu-mir-203_st	0.718294	0.548825	0.846386	0.62568	0.564264	0.484491	0.359912	0.333214
hp_mmu-mir-204_st	0.879072	1.11244	1.64498	1.66321	1.54653	1.2683	1.38399	1.32037
hp_mmu-mir-204_x_st	1.22941	0.728087	0.614604	0.775785	0.570637	0.704345	0.649593	0.559532
hp_mmu-mir-205_st	0.960445	0.757548	0.472782	0.87814	0.403301	0.897289	0.753867	0.535762
hp_mmu-mir-206_st	0.45422	1.04799	0.34354	0.603242	0.277446	0.791742	0.811648	0.648553
hp_mmu-mir-207_st	1.44747	1.34833	1.09108	1.49701	0.959821	1.37804	0.85531	1.39284
hp_mmu-mir-208a_st	0.626857	0.498881	0.806859	0.729681	0.524738	0.592207	0.72445	0.688006
hp_mmu-mir-208b_st	0.638212	0.634925	0.695216	0.263614	0.50042	0.683377	1.22739	0.605106
hp_mmu-mir-20a_st	0.600095	0.655657	0.468459	0.744902	0.560033	0.814728	0.709793	0.821338
hp_mmu-mir-20b_st	0.831647	0.71292	0.650163	0.607587	0.85524	0.476498	0.465611	0.62076
hp_mmu-mir-210_st	1.71016	0.410837	0.925357	0.694879	0.739954	1.39888	0.850477	0.741614
hp_mmu-mir-211_st	0.797524	0.655657	0.284426	0.625638	0.843293	0.619738	0.501924	0.955104
hp_mmu-mir-212_st	0.845471	0.585915	0.54902	0.298529	0.712037	0.813277	1.05903	0.88282
hp_mmu-mir-2132_st	0.320453	0.421532	0.507536	0.28014	0.41817	0.484726	0.358689	0.747892
hp_mmu-mir-2135-4_x_st	1.16475	1.3897	1.68314	0.97167	1.07848	1.00694	0.796415	0.789278
hp_mmu-mir-2135-5_x_st	0.983	0.919638	0.999684	0.771526	1.1803	0.640022	0.820213	1.30799
hp_mmu-mir-2136_st	0.672251	0.733146	0.681611	0.503396	0.727676	0.809165	0.491261	0.948032
hp_mmu-mir-2136_x_st	0.883756	0.574293	0.909405	0.437161	0.521152	0.553034	0.54424	0.531775
hp_mmu-mir-2137_st	0.255177	0.498305	0.956182	0.400122	0.706864	0.355939	0.642353	0.816605
hp_mmu-mir-2139_st	0.794764	0.631122	0.676299	0.527199	0.744616	0.679827	0.712909	0.788181
hp_mmu-mir-2141_st	0.560622	1.02043	1.02873	0.982787	0.36676	0.597814	0.744108	1.03632
hp_mmu-mir-2145-1_st	1.38697	1.23986	0.973619	1.45179	1.67561	0.926904	1.14432	1.61762
hp_mmu-mir-2145-2_st	0.732696	0.897059	0.771161	0.622206	0.933864	0.743317	1.05319	0.714027
hp_mmu-mir-214_st	0.97052	0.702352	0.83104	0.89561	1.24639	0.977885	0.937787	0.714442
hp_mmu-mir-215_st	0.914207	0.706944	0.628129	0.72617	0.588095	0.559361	0.706944	0.595231
hp_mmu-mir-216a_st	0.746993	0.679872	0.820874	0.729162	0.583571	0.632171	0.694094	0.64189
hp_mmu-mir-216b_st	0.747324	0.756085	0.998724	0.832255	1.19016	0.956206	0.988156	0.713567
hp_mmu-mir-217_st	0.827059	0.465964	0.536624	0.553354	1.08356	0.548074	0.612017	0.18637
hp_mmu-mir-218-1_st	0.815557	0.661535	0.591567	0.522422	0.82999	0.83818	0.448338	0.466067
hp_mmu-mir-218-2_st	0.952391	0.507277	0.561877	0.947551	0.821565	0.478957	0.631675	0.520279
hp_mmu-mir-2183_st	0.600592	0.213404	0.761509	0.578888	0.64496	0.24836	0.359912	0.594956
hp_mmu-mir-219-1_st	0.700044	0.345397	0.717603	0.66647	0.372905	0.298216	0.286171	0.748554
hp_mmu-mir-219-2_st	0.834545	0.641818	0.601161	0.694167	0.829453	0.84828	0.886092	0.761549
hp_mmu-mir-21_st	0.846717	0.589626	1.40168	0.845135	0.862672	0.745364	0.732273	1.51917
hp_mmu-mir-220_st	0.960698	0.505105	0.429669	0.377242	0.91305	0.931877	0.489445	0.451083
hp_mmu-mir-221_st	0.91855	0.872862	0.716086	0.770559	0.80983	0.490218	1.13708	0.855486
hp_mmu-mir-222_st	1.26555	0.738126	0.925055	0.407436	0.374875	0.778061	0.576909	1.02845
hp_mmu-mir-223_st	0.559695	0.706299	0.64351	0.292389	0.265312	0.624348	0.868474	0.360844
hp_mmu-mir-224_st	0.577436	0.530835	0.523071	0.424312	0.306321	0.410477	0.54226	0.418843
hp_mmu-mir-22_st	1.26465	1.12969	0.927858	1.08318	1.13185	1.16861	1.07345	0.853207
hp_mmu-mir-23a_st	0.88941	0.826346	0.638216	0.853075	0.77731	0.779917	0.448844	0.7516
hp_mmu-mir-23a_x_st	1.10356	1.51281	1.43323	1.51132	1.49852	1.69771	1.25322	1.36494
hp_mmu-mir-23b_st	0.721738	0.715401	0.638216	0.65084	0.561225	0.528672	0.545621	0.734148
hp_mmu-mir-23b_x_st	0.661191	0.626747	0.993421	0.436724	0.67065	0.678047	0.779231	0.644197
hp_mmu-mir-24-1_st	0.718931	0.433664	0.544654	0.678989	0.675174	0.327699	0.499511	0.598724
hp_mmu-mir-24-1_x_st	1.17915	1.67743	1.33513	1.09704	1.24743	1.30506	1.18636	1.20354
hp_mmu-mir-24-2_st	0.780872	0.83987	0.645116	0.52695	0.52695	0.629642	0.404281	0.574263
hp_mmu-mir-24-2_x_st	0.753857	0.361309	0.820018	0.795577	0.750099	0.667971	0.813477	0.837453
hp_mmu-mir-25_st	0.824523	1.0993	0.98111	0.723975	0.994604	1.11511	2.03929	0.895795
hp_mmu-mir-26a-1_st	1.05926	0.85421	1.47825	0.425339	0.510488	0.858246	0.882702	1.27263
hp_mmu-mir-26a-1_x_st	1.19259	1.58451	1.37436	1.26354	1.20805	1.74218	1.58114	1.13155
hp_mmu-mir-26a-2_st	0.789976	0.844873	0.617908	0.868959	1.10129	0.740565	0.783811	0.879432
hp_mmu-mir-26a-2_x_st	0.431507	0.269836	0.63206	0.959437	0.86139	0.427347	0.796724	0.906663
hp_mmu-mir-26b_st	0.738236	0.54946	0.842279	0.450018	0.725215	0.473566	0.876057	0.833861
hp_mmu-mir-27a_st	0.614707	0.71573	0.678484	0.906325	0.566745	0.658971	0.737514	0.456363
hp_mmu-mir-27a_x_st	1.32067	1.19128	1.27059	1.15074	1.09436	0.987699	1.39354	1.35644
hp_mmu-mir-27b_st	0.996701	0.7992	0.408809	0.703796	0.68524	1.01716	0.443773	0.586857
hp_mmu-mir-27b_x_st	0.949603	0.540088	0.532339	0.742444	0.645112	0.594454	0.602028	0.624464
hp_mmu-mir-2861_st	0.892449	1.05347	0.51755	0.819262	1.09049	0.843243	0.802481	0.708904
hp_mmu-mir-28_st	0.744862	0.964935	0.69722	1.12205	0.744243	0.64638	1.16966	0.812077
hp_mmu-mir-290_st	0.64599	0.662201	0.803273	0.563442	0.907323	0.878268	0.938971	1.0665
hp_mmu-mir-291a_st	0.466482	0.538319	0.657952	0.712183	0.602666	0.490154	0.648516	0.824926
hp_mmu-mir-291a_x_st	0.846717	0.630601	0.783648	0.92353	0.886872	1.27607	0.985443	1.01897
hp_mmu-mir-291b_st	1.07934	0.655657	0.518289	0.785787	0.564631	0.86212	0.964045	0.817236
hp_mmu-mir-291b_x_st	0.828906	0.898861	0.620405	0.800103	0.68524	0.631737	0.3421	0.595231
hp_mmu-mir-292_st	0.613979	0.639927	0.788663	0.727675	0.60946	0.695509	0.239091	0.39083
hp_mmu-mir-293_st	0.58113	0.68435	0.62562	0.174069	0.635146	0.52257	0.718446	0.357109
hp_mmu-mir-294_st	0.699663	0.437452	0.676733	0.553354	0.564125	0.524102	0.681076	1.66839
hp_mmu-mir-295_st	0.403285	0.612455	0.683251	0.319609	0.81913	1.00209	0.919872	0.807646
hp_mmu-mir-296_st	0.620321	0.722862	0.694946	0.392172	1.02027	0.566791	0.657865	0.809495
hp_mmu-mir-297a-1_st	0.958928	0.352238	0.596272	0.617053	0.556476	1.01124	0.662311	0.605488
hp_mmu-mir-297a-1_x_st	1.03425	1.28121	0.787278	0.553354	0.624825	0.619323	0.793268	0.741614
hp_mmu-mir-297a-2_st	1.14995	0.577707	0.213783	0.741614	0.503451	0.739393	0.755153	0.594574
hp_mmu-mir-297a-3_x_st	0.989658	0.965338	0.803273	1.04446	0.874894	1.26184	0.752436	0.88282
hp_mmu-mir-297a-4_x_st	0.914982	1.00409	0.832062	1.50447	1.28324	1.19329	1.20923	1.07479
hp_mmu-mir-297a-5_x_st	1.43424	1.67626	1.09045	1.12205	1.00797	1.47022	1.44505	1.10153
hp_mmu-mir-297a-6_st	0.726463	0.701666	0.498881	0.516663	0.521152	1.06205	0.687786	0.416039
hp_mmu-mir-297a-6_x_st	1.27128	0.615664	0.723149	0.746341	0.900291	0.825942	1.03881	0.734183
hp_mmu-mir-297b_x_st	0.701388	0.475768	1.16723	0.519805	0.750107	0.654986	0.460129	0.843218
hp_mmu-mir-297c_x_st	0.654421	0.827289	0.709469	1.36285	1.13904	1.38135	1.02462	1.39902
hp_mmu-mir-298_st	0.719056	0.611704	0.679754	0.668985	0.480153	0.883387	0.598318	0.932257
hp_mmu-mir-299_st	0.610103	0.701289	0.732307	0.826216	0.615243	0.805646	0.631675	0.787246
hp_mmu-mir-299_x_st	1.4646	0.926994	1.16941	0.687347	0.954839	0.8436	0.489445	0.890782
hp_mmu-mir-29a_st	0.657305	0.510195	0.589107	0.621958	0.571067	0.456363	0.489508	0.595231
hp_mmu-mir-29b-1_st	0.583994	0.661661	0.622223	0.549628	0.350709	0.66492	0.919872	0.535864
hp_mmu-mir-29b-1_x_st	1.18606	0.625051	0.590156	0.892692	0.521152	0.676439	0.594915	1.25194
hp_mmu-mir-29b-2_st	1.0094	0.815375	0.359912	0.691459	0.937373	0.692615	0.593706	0.843392
hp_mmu-mir-29b-2_x_st	0.390767	0.521673	0.638216	0.626295	0.521152	0.376388	0.54645	0.731637
hp_mmu-mir-29c_st	0.521238	0.973325	0.684422	0.684831	0.612452	0.456363	0.2613	0.598908
hp_mmu-mir-300_st	0.475032	0.476332	0.491675	0.427816	0.434911	0.468865	0.783811	0.769308
hp_mmu-mir-300_x_st	0.632336	0.489444	0.468524	0.953791	0.537335	0.698997	0.512331	0.582361
hp_mmu-mir-301a_st	0.697982	0.455988	0.704006	0.736361	1.09913	0.555373	0.4491	0.636762
hp_mmu-mir-301a_x_st	0.574546	0.618433	0.47389	0.668862	0.518593	0.384919	0.603424	0.823925
hp_mmu-mir-301b_st	0.409471	1.1221	0.638216	1.54532	0.949216	0.391734	0.630906	0.701154
hp_mmu-mir-302a_st	0.67077	0.377478	0.695121	0.377407	0.259092	0.454151	0.631675	0.607144
hp_mmu-mir-302a_x_st	0.38821	0.414159	0.811012	0.553354	0.791271	0.456363	0.523535	0.536992
hp_mmu-mir-302b_st	0.348342	0.324741	0.809721	0.748427	0.826358	0.456363	0.613228	0.362856
hp_mmu-mir-302b_x_st	0.482239	0.510805	0.582836	0.545621	0.318809	0.575023	0.795085	0.457765
hp_mmu-mir-302c_st	0.319449	0.699168	0.80406	0.830995	0.429143	0.602244	0.664117	0.830995
hp_mmu-mir-302c_x_st	0.621001	0.414074	0.638216	0.355782	0.448956	0.704109	0.558437	0.423719
hp_mmu-mir-302d_st	0.699948	0.655657	0.979242	0.77827	0.829113	0.689929	1.55533	0.775983
hp_mmu-mir-3099_st	0.983104	0.613047	0.562924	0.498807	0.41825	0.616061	0.616972	0.783568
hp_mmu-mir-30a_st	0.817239	0.96876	1.32792	0.910214	0.739536	0.86212	0.919872	0.6716
hp_mmu-mir-30a_x_st	1.61897	1.53216	1.32775	1.56283	1.70908	1.5796	1.31381	1.60737
hp_mmu-mir-30b_st	0.707654	0.557932	0.545058	0.460196	0.433926	0.360474	0.648798	0.598082
hp_mmu-mir-30c-1_st	0.600542	1.30834	0.718805	1.00375	1.10966	0.493892	0.597234	0.741614
hp_mmu-mir-30c-1_x_st	0.497021	0.522969	0.591625	0.730926	0.593755	0.357745	0.446076	0.446076
hp_mmu-mir-30c-2_st	1.5489	1.51561	1.08991	1.09313	1.64859	1.37336	1.44822	1.35045
hp_mmu-mir-30c-2_x_st	1.00177	1.14846	1.13885	1.41382	1.3976	0.90563	1.12777	1.43225
hp_mmu-mir-30d_st	0.786799	0.548738	1.16979	1.0664	0.843293	1.00875	0.801255	0.474629
hp_mmu-mir-30e_st	0.628419	0.775703	0.826058	0.709092	0.708024	0.706491	0.359137	0.790594
hp_mmu-mir-30e_x_st	0.530202	0.620955	0.849374	0.556314	0.843293	0.676819	0.783811	0.34587
hp_mmu-mir-31_st	1.92308	1.96861	1.92508	1.96983	1.71376	1.57642	1.42756	1.86051
hp_mmu-mir-320_st	2.89817	2.76329	2.88036	3.00967	2.97459	3.03942	2.84412	2.88095
hp_mmu-mir-322_st	0.734083	0.488618	0.520845	1.02337	0.68524	0.71507	0.659701	0.833982
hp_mmu-mir-323_st	0.783394	0.720481	0.738491	0.961937	0.896236	0.556638	1.1402	0.676686
hp_mmu-mir-324_st	0.572852	0.961323	1.16979	0.509707	1.19192	0.57522	0.431209	0.887665
hp_mmu-mir-325_st	0.788731	1.1772	0.325596	0.935162	0.0423669	0.779705	0.774416	1.07637
hp_mmu-mir-326_st	0.666247	0.899395	0.543948	0.797586	0.444126	0.916456	0.604144	0.460741
hp_mmu-mir-327_st	1.33698	1.16762	1.3292	1.34526	1.38138	1.90782	1.87109	1.38015
hp_mmu-mir-328_st	1.39139	0.924369	2.13433	2.07385	0.996363	1.30613	1.42367	1.23258
hp_mmu-mir-329_st	0.676937	0.819514	0.736045	0.74232	0.635925	0.859072	0.698114	0.657734
hp_mmu-mir-32_st	0.333144	0.687778	0.803273	0.241746	1.20074	0.612241	1.04048	0.583728
hp_mmu-mir-330_st	0.892896	1.05009	0.359912	0.553354	0.59239	0.323202	0.919872	0.829781
hp_mmu-mir-331_st	0.978118	0.662384	0.355207	0.988362	0.727469	0.473276	0.554997	0.637447
hp_mmu-mir-335_st	0.882549	1.10674	1.33069	0.747348	0.859036	1.20399	0.646608	1.74813
hp_mmu-mir-337_st	0.952872	1.03446	0.777477	0.77501	0.619818	0.598523	0.665071	0.801206
hp_mmu-mir-338_st	1.35937	1.22016	0.432087	0.700231	1.09755	1.3196	0.5392	0.943916
hp_mmu-mir-339_st	0.851948	0.926735	0.903794	1.22827	0.751791	1.20399	1.08755	1.03227
hp_mmu-mir-33_st	0.32112	0.844873	0.547033	0.510204	1.16084	1.06531	0.588356	0.924952
hp_mmu-mir-340_st	0.577766	0.574591	0.264752	0.362266	0.618973	0.588622	0.515107	0.620892
hp_mmu-mir-341_st	0.946965	1.02835	0.900922	0.755335	0.918379	1.20399	0.883901	1.0738
hp_mmu-mir-342_st	0.830468	0.983879	1.23413	0.895377	1.02851	0.990732	1.01354	0.87014
hp_mmu-mir-343_st	0.390367	0.634946	0.634946	0.516542	0.51094	0.0222957	0.0784729	0.576412
hp_mmu-mir-344-1_s_st	0.421125	0.510453	0.351239	0.937609	0.94274	0.470156	1.08755	0.291832
hp_mmu-mir-344-1_x_st	0.91216	0.794251	0.735549	0.538716	0.524022	0.588622	0.498506	0.607086
hp_mmu-mir-344-2_s_st	0.730611	0.76641	0.627441	1.01713	1.00911	1.2118	0.887254	0.472088
hp_mmu-mir-345_st	0.541989	0.62387	1.05816	0.686315	0.58811	0.296497	0.359912	0.337101
hp_mmu-mir-346_st	2.52829	2.63864	2.8114	2.90394	2.84382	2.9135	2.47458	3.13328
hp_mmu-mir-3470a_st	0.492985	0.494493	0.318084	0.50663	0.72463	0.427458	0.489445	0.552863
hp_mmu-mir-3470a_x_st	0.63236	0.497636	0.51215	0.749913	0.837478	1.20399	0.620328	0.608602
hp_mmu-mir-3470b_st	0.857274	0.797919	0.993421	0.745586	0.746506	1.11802	1.19772	0.88282
hp_mmu-mir-3470b_x_st	1.26651	1.25839	1.32405	1.00975	0.874401	0.882166	0.919872	0.88282
hp_mmu-mir-3471-1_st	0.310021	0.498088	0.512603	0.985803	0.244205	0.609055	0.537639	0.504557
hp_mmu-mir-3473_st	0.813697	1.01258	0.551208	0.594546	0.603231	0.389429	0.332651	0.554823
hp_mmu-mir-3474_st	0.354837	0.553699	0.694825	0.620983	0.300903	0.537859	0.23928	0.762188
hp_mmu-mir-3475_st	0.64599	0.655657	1.19016	0.396347	0.865727	0.865085	0.656554	1.01808
hp_mmu-mir-34a_st	0.520716	0.655763	0.72155	0.937609	0.537976	0.204017	0.572779	0.337101
hp_mmu-mir-34b_st	0.700857	0.470239	0.803274	0.937609	0.583095	0.656253	0.818231	0.61319
hp_mmu-mir-34c_st	0.739942	0.56698	0.803273	0.693793	0.418809	0.633427	1.26597	0.88282
hp_mmu-mir-350_st	0.67242	1.14496	0.462761	0.529987	0.521152	0.64225	0.846106	0.844464
hp_mmu-mir-351_st	3.17822	3.38446	3.29664	3.29598	3.49669	3.30987	2.68115	3.33112
hp_mmu-mir-361_st	3.73466	3.78945	3.68292	3.66217	3.77277	3.72242	3.62324	3.65709
hp_mmu-mir-362_st	0.846717	1.12805	0.803273	0.826172	0.759683	0.913295	1.18062	0.888238
hp_mmu-mir-363_st	0.716181	0.792711	0.758852	0.71619	1.0613	0.716335	0.674918	0.811805
hp_mmu-mir-365-1_st	0.744039	0.534511	0.274721	0.804583	0.546656	0.704109	0.974595	0.444055
hp_mmu-mir-365-1_x_st	0.477556	0.478763	0.814547	0.744139	0.354757	0.604599	0.8114	0.730802
hp_mmu-mir-365-2_st	0.708935	1.02343	1.63894	1.34363	0.699709	1.4376	0.78218	1.00784
hp_mmu-mir-367_st	0.810808	0.599414	0.460445	0.517779	0.747001	0.469674	0.845572	0.556897
hp_mmu-mir-369_st	0.399452	0.433968	0.587452	0.549616	0.510587	1.34137	0.88688	0.674106
hp_mmu-mir-370_st	0.927496	0.345397	1.70317	0.413	1.02485	0.492551	0.31987	0.387144
hp_mmu-mir-374_st	0.410527	0.496802	0.50412	0.55448	0.551143	0.454284	0.450989	0.399628
hp_mmu-mir-374_x_st	0.403923	0.655657	0.803273	0.36293	0.496059	0.568679	0.287258	0.264676
hp_mmu-mir-375_st	0.618929	0.720254	0.604509	0.556764	0.272644	0.451878	0.365683	0.367999
hp_mmu-mir-376a_st	0.723612	0.733279	0.674754	0.620353	0.682516	0.707648	0.861433	0.819236
hp_mmu-mir-376b_st	0.846717	0.686909	0.594652	1.09486	0.842493	0.597085	0.458732	0.88282
hp_mmu-mir-376b_x_st	0.558631	1.05179	0.587206	0.826236	0.793039	0.47369	0.512036	0.456363
hp_mmu-mir-376c_st	0.451955	0.657518	0.418747	0.658061	0.62586	0.747352	0.633536	0.725939
hp_mmu-mir-376c_x_st	0.538249	0.737579	0.689874	0.45178	0.582215	0.454679	0.52146	0.512622
hp_mmu-mir-377_st	0.349541	0.821311	0.522318	0.715761	0.753758	0.543817	0.769247	0.546526
hp_mmu-mir-378_st	2.87608	2.40012	2.25069	2.75715	2.26562	2.41839	2.0877	2.19311
hp_mmu-mir-379_st	0.695509	0.498881	0.841972	0.745673	0.639701	0.291562	0.357076	0.517962
hp_mmu-mir-380_st	0.676227	0.445286	0.802691	0.583591	0.680589	0.261994	0.480328	0.461177
hp_mmu-mir-381_st	0.697313	0.590423	0.634922	0.636491	0.493202	0.931059	0.451454	0.978932
hp_mmu-mir-381_x_st	0.75413	0.772914	0.389115	0.26567	0.53202	1.01716	0.631675	0.366305
hp_mmu-mir-382_st	0.853518	0.524549	0.638216	0.425791	0.843293	0.575333	0.496246	0.463164
hp_mmu-mir-383_st	0.64599	1.04337	0.751186	1.04887	0.460972	0.365069	0.239091	0.595231
hp_mmu-mir-384_st	1.25751	0.86597	0.532265	0.546037	0.525671	0.704109	1.23621	0.89241
hp_mmu-mir-409_st	1.06716	1.24779	0.690068	1.19259	0.935709	0.742095	1.21805	0.90734
hp_mmu-mir-410_st	0.616989	0.626656	0.609215	0.712613	0.597683	0.464536	0.569165	0.428623
hp_mmu-mir-411_st	0.771541	0.882794	0.699888	1.28633	0.62566	0.352978	0.680426	0.875939
hp_mmu-mir-412_st	0.846717	0.719971	0.620909	0.734991	0.462836	0.548096	0.451645	0.548096
hp_mmu-mir-421_st	0.8523	0.575765	0.67134	0.626381	0.860445	0.413482	0.501968	0.668257
hp_mmu-mir-423_st	0.619867	0.896206	0.934433	0.858848	1.14371	0.85455	0.789863	0.743173
hp_mmu-mir-425_st	1.5756	1.50701	1.16084	1.0227	1.05523	1.38447	1.10277	1.34703
hp_mmu-mir-429_st	0.695613	0.98963	0.394058	0.741614	0.764949	0.437853	0.36542	1.2055
hp_mmu-mir-431_st	0.637215	0.592031	1.22476	0.855685	0.734669	0.260569	0.681105	0.791044
hp_mmu-mir-432_st	0.64599	0.282979	0.576206	0.254132	0.30694	0.349487	0.437602	0.2942
hp_mmu-mir-433_st	0.475032	0.655657	0.558464	0.462084	0.551263	0.668392	0.953572	0.656597
hp_mmu-mir-434_st	1.05922	0.655839	0.993421	0.634903	0.698986	0.588622	0.405496	0.511282
hp_mmu-mir-448_st	0.64599	0.990049	1.1613	0.937609	0.561878	0.75644	0.884535	0.634658
hp_mmu-mir-449a_st	0.88192	1.20893	0.868009	0.430185	0.843293	0.653357	0.958283	0.306193
hp_mmu-mir-449b_st	2.74383	1.93546	2.29928	2.08294	2.02545	2.65957	2.00222	2.00094
hp_mmu-mir-449c_st	0.488082	0.747379	0.60841	1.127	0.689344	0.798898	0.56555	0.88282
hp_mmu-mir-450a-1_st	0.64599	0.873814	0.506803	0.767279	0.641753	0.363731	0.497367	0.738298
hp_mmu-mir-450a-1_x_st	0.518212	0.460024	0.775364	0.804213	0.512023	0.456783	0.539655	0.629884
hp_mmu-mir-450a-2_st	0.603526	0.510731	0.685295	0.608749	0.309037	0.644016	0.795661	0.496231
hp_mmu-mir-450a-2_x_st	0.468258	0.391898	0.647689	0.966113	0.524254	0.73743	0.638254	0.365318
hp_mmu-mir-450b_st	0.854377	1.14609	0.623489	0.937609	0.788914	1.29904	0.919872	0.735299
hp_mmu-mir-451_st	0.988808	0.253868	0.803273	0.517539	0.595375	1.20399	0.694949	0.859031
hp_mmu-mir-451_x_st	1.05926	1.05279	1.07404	0.877479	0.580211	1.33658	0.694781	0.931099
hp_mmu-mir-452_st	0.580217	0.516105	0.752261	1.0201	0.553472	0.727338	0.797728	0.912322
hp_mmu-mir-453_st	0.722332	0.894684	1.05057	0.620104	0.586783	0.790662	0.755714	0.599644
hp_mmu-mir-455_st	0.710744	0.958234	0.993421	1.05376	1.24396	1.38049	0.919872	1.17002
hp_mmu-mir-463_st	0.279345	0.499223	0.487645	0.612976	0.477383	0.836897	0.576856	0.843507
hp_mmu-mir-464_st	0.289998	0.610595	0.268291	0.400122	0.512024	0.364753	0.49706	0.310487
hp_mmu-mir-465a_s_st	0.326656	0.498881	0.751113	0.748821	0.79784	0.520032	0.307751	0.216509
hp_mmu-mir-465a_st	2.00415	2.01581	2.15729	1.95495	2.4949	3.0409	1.90102	2.52335
hp_mmu-mir-465a_x_st	2.14534	2.08646	2.56505	2.46306	3.00361	2.656	2.60016	2.86306
hp_mmu-mir-465b-1_s_st	0.0387116	0.337832	0.769185	0.193129	0.636622	0.46807	0.631675	0.568383
hp_mmu-mir-465b-1_x_st	0.486525	0.655657	0.803273	0.937609	1.13514	0.582396	0.795305	0.463134
hp_mmu-mir-465b-2_s_st	0.761857	0.655657	0.8495	0.937609	0.763361	0.592875	0.541608	0.673353
hp_mmu-mir-465b-2_x_st	0.75202	0.766815	0.741261	1.37007	1.08567	1.56263	0.919872	0.873625
hp_mmu-mir-465c-1_s_st	10.441	10.5815	10.3707	10.5217	11.1456	10.9195	10.3758	10.9192
hp_mmu-mir-465c-2_s_st	10.5672	10.6692	10.5129	10.6256	10.9552	10.9652	10.4771	10.9118
hp_mmu-mir-466a_x_st	0.714983	0.542418	0.785639	0.700307	0.618251	0.337101	0.631675	0.397404
hp_mmu-mir-466b-1_x_st	0.556253	0.426619	1.56263	0.611085	0.712764	0.627986	0.789343	0.88075
hp_mmu-mir-466b-2_x_st	0.846717	0.561797	0.650774	1.1346	0.735757	0.507333	0.427939	0.51928
hp_mmu-mir-466b-3_x_st	0.602097	1.18283	1.02916	1.37554	0.931045	0.744622	1.0488	0.88282
hp_mmu-mir-466c_x_st	0.344755	0.278191	0.963606	0.427557	0.374875	0.613436	0.943263	0.477714
hp_mmu-mir-466d_x_st	0.734055	1.1039	1.0723	0.442077	1.11806	0.588622	0.919872	0.703203
hp_mmu-mir-466e_x_st	0.6251	0.767386	0.625358	0.419251	0.607941	0.617125	0.295023	0.595231
hp_mmu-mir-466f-1_x_st	2.8373	2.03858	2.26419	2.45601	2.01418	2.43652	2.86402	1.70598
hp_mmu-mir-466f-2_x_st	2.94812	2.75985	2.08957	2.76719	3.01965	3.04136	3.16753	2.77274
hp_mmu-mir-466f-3_x_st	1.63762	2.02639	1.87719	2.17572	2.36412	2.89946	2.42278	1.60703
hp_mmu-mir-466f-4_st	0.968418	0.631036	0.682339	0.527855	0.568789	0.456363	0.692136	1.19134
hp_mmu-mir-466f-4_x_st	0.800063	0.652954	0.863625	0.585373	0.528948	0.710353	0.987419	0.488383
hp_mmu-mir-466g_st	0.817693	1.31683	1.37436	1.20837	0.73999	1.36036	0.991246	1.09347
hp_mmu-mir-466g_x_st	1.21377	1.235	1.37359	1.12282	0.997802	1.68415	1.35232	1.00762
hp_mmu-mir-466h_st	0.611822	0.498881	0.495547	0.453078	0.686205	0.466356	0.499437	0.347094
hp_mmu-mir-466h_x_st	1.00274	1.93839	1.01426	0.842667	0.649753	0.52525	1.15644	0.805293
hp_mmu-mir-466i_st	0.780393	0.498881	0.953939	0.41605	0.484939	0.866412	0.438209	0.629296
hp_mmu-mir-466j_st	0.624341	0.877626	0.494169	0.960639	0.867204	0.435493	0.738894	0.935301
hp_mmu-mir-466j_x_st	0.88102	0.888661	0.720355	0.667718	0.627571	0.713775	0.775007	0.670442
hp_mmu-mir-466k_st	0.918441	0.785463	0.898127	0.747385	0.68524	0.670026	0.935518	0.799881
hp_mmu-mir-466k_x_st	0.64599	0.758127	0.780382	0.541987	1.76503	0.86212	0.48138	0.712802
hp_mmu-mir-466l_st	0.600326	0.675695	0.498881	0.887841	0.705278	0.720569	0.128239	0.58831
hp_mmu-mir-467a-1_x_st	0.702134	0.345397	0.295235	0.428709	0.369455	0.704109	0.710465	0.512507
hp_mmu-mir-467b_x_st	0.545273	0.55494	0.675053	0.550426	0.427277	0.373516	0.275927	0.698052
hp_mmu-mir-467c_x_st	0.716098	0.727553	0.638216	0.631876	0.763762	0.796025	0.837548	0.338034
hp_mmu-mir-467d_x_st	0.466709	0.434623	0.328316	0.741614	0.280169	0.635739	0.541515	0.545589
hp_mmu-mir-467e_x_st	0.488333	0.783332	0.593939	0.583504	0.455675	0.618772	0.703374	1.00507
hp_mmu-mir-467f_st	0.413593	0.525475	0.313551	0.475056	0.374875	1.07381	1.00044	0.530823
hp_mmu-mir-467h_st	0.874326	0.524117	0.667072	0.703498	0.349019	0.284112	0.599117	0.828391
hp_mmu-mir-467h_x_st	1.14157	0.734755	0.474965	1.01341	0.477621	0.711836	0.366123	0.722675
hp_mmu-mir-468_st	0.772522	1.16099	1.01546	1.33525	0.66371	0.86212	1.21408	1.2474
hp_mmu-mir-469_st	0.781307	0.964904	0.404826	0.407481	0.76587	0.592962	0.594827	0.574855
hp_mmu-mir-470_st	0.319449	0.524867	0.613625	0.492525	0.518578	1.10342	0.913953	0.370154
hp_mmu-mir-471_st	0.655875	0.518529	0.612388	0.422354	0.491722	1.01577	0.745182	0.906896
hp_mmu-mir-483_st	1.11211	1.47653	1.45062	1.08257	1.54573	1.01716	1.20013	1.6299
hp_mmu-mir-484_st	1.33389	0.862414	0.894276	0.741614	1.36031	0.794479	0.773455	0.97338
hp_mmu-mir-485_st	0.873411	1.22918	1.16979	0.608312	1.06955	0.931529	0.703219	0.721101
hp_mmu-mir-486_st	0.657988	0.498881	0.319642	0.553354	0.475091	0.80701	0.643673	0.759089
hp_mmu-mir-486_x_st	0.679439	0.74282	0.866956	1.01483	0.894138	1.19758	1.16478	0.989962
hp_mmu-mir-487b_st	1.04994	0.604357	0.883369	0.814963	1.48444	0.41045	0.705024	0.763119
hp_mmu-mir-488_st	0.486286	0.396536	0.296028	0.443114	0.833723	0.593868	0.32252	1.52312
hp_mmu-mir-489_st	0.692106	0.471028	0.688312	0.5237	0.885112	0.768117	0.527348	0.416827
hp_mmu-mir-490_st	0.550722	0.519463	0.542948	0.646346	0.415812	0.608841	0.540562	0.498365
hp_mmu-mir-491_st	0.511193	1.30467	0.804802	0.744409	0.98002	1.35861	0.499419	0.884348
hp_mmu-mir-493_st	0.321451	0.741519	0.643494	0.858159	0.641382	0.600977	0.919872	0.606203
hp_mmu-mir-494_st	0.900323	0.709263	0.359912	0.387815	0.584944	0.528233	0.368545	0.595231
hp_mmu-mir-495_st	0.614029	0.644521	1.17218	0.644126	0.651452	0.360429	0.176291	0.686002
hp_mmu-mir-495_x_st	0.36045	0.308874	0.677575	0.597435	0.425359	0.515795	0.538606	0.846296
hp_mmu-mir-496_st	0.982778	1.2155	0.988319	0.749921	0.822896	0.764196	0.587846	0.554965
hp_mmu-mir-497_st	0.712191	1.16647	0.761731	0.215159	0.43865	0.712136	0.755189	0.579878
hp_mmu-mir-499_st	1.07672	0.345397	0.518853	0.812439	0.80869	0.712072	0.589913	0.446511
hp_mmu-mir-500_st	1.21141	1.22108	0.993776	1.11878	1.08658	0.948528	1.08219	0.735973
hp_mmu-mir-501_st	1.27696	1.03317	0.805167	0.917828	0.87965	1.4282	0.746162	0.973329
hp_mmu-mir-503_st	0.755905	0.462803	0.349006	0.720867	0.691533	0.312507	0.6068	0.365245
hp_mmu-mir-504_st	0.718951	0.498881	0.638216	0.337569	0.785994	0.601943	1.025	0.532678
hp_mmu-mir-505_st	0.746505	0.616871	0.613403	0.741614	1.04721	0.975582	0.510564	0.865791
hp_mmu-mir-509_st	0.391246	0.624376	0.624376	0.86711	1.17824	1.03263	0.644088	0.724302
hp_mmu-mir-511_st	1.00874	0.900018	0.638216	0.619148	1.00911	0.739764	0.803144	0.802404
hp_mmu-mir-532_st	0.705456	0.926203	0.926825	0.804419	1.58577	0.86212	1.16559	0.825499
hp_mmu-mir-539_st	0.532517	0.479669	0.372513	0.659505	0.791391	0.700944	0.640901	0.562515
hp_mmu-mir-540_st	0.735663	1.09778	0.993421	0.72159	0.951231	0.816527	0.499722	0.768296
hp_mmu-mir-541_st	0.765286	0.692242	0.796896	0.930649	0.699905	0.90944	0.837006	0.405543
hp_mmu-mir-542_st	0.512078	1.0149	0.641011	0.634917	0.782771	0.842561	0.912775	0.571896
hp_mmu-mir-543_st	0.706332	0.725647	0.702846	0.512903	0.531844	0.401731	0.74336	0.806244
hp_mmu-mir-544_st	0.644688	0.862769	0.468997	0.760351	0.68524	0.472257	0.56505	0.876674
hp_mmu-mir-546_st	0.526474	0.555014	0.155333	0.549393	0.38128	0.685558	0.504459	1.18989
hp_mmu-mir-547_st	0.64599	0.850598	0.590808	0.770387	0.789715	0.830996	0.986554	0.677309
hp_mmu-mir-551b_st	0.70655	0.527637	0.652199	0.619052	0.841925	1.34847	0.420471	0.770141
hp_mmu-mir-568_st	0.631574	0.50194	0.409966	0.732178	0.765908	0.521957	0.622239	0.639621
hp_mmu-mir-574_st	1.92824	1.80861	1.7023	2.20482	2.3618	2.31533	1.95723	2.35061
hp_mmu-mir-582_st	0.800073	0.879861	1.07225	0.934585	0.907223	0.990827	1.62201	1.12969
hp_mmu-mir-590_st	0.632158	0.844873	0.573315	1.03726	0.538038	0.751784	0.850212	1.01283
hp_mmu-mir-592_st	1.00785	1.0476	0.988962	1.01102	1.14662	1.32767	0.425319	0.647613
hp_mmu-mir-598_st	1.10312	0.360989	0.935526	0.788186	0.911819	0.682942	0.675538	0.691195
hp_mmu-mir-599_st	1.00024	0.657562	0.687009	0.872213	1.33459	0.516798	0.408704	0.240137
hp_mmu-mir-615_st	1.0034	0.463271	0.638216	0.803211	0.924241	0.812415	0.740765	1.05035
hp_mmu-mir-652_st	0.92303	0.539843	0.83186	1.09652	0.715317	0.863021	0.919872	0.670081
hp_mmu-mir-653_st	0.655359	0.525724	0.622398	0.527519	0.555202	0.728519	0.60584	0.446427
hp_mmu-mir-654_st	0.461036	0.478655	0.694986	1.00078	0.62902	0.753832	0.560134	0.477734
hp_mmu-mir-664_st	0.622783	0.854866	1.13597	0.764649	0.695234	0.604983	0.653952	0.743851
hp_mmu-mir-665_st	0.646091	0.634507	1.06338	1.08573	0.806247	0.526666	1.1087	0.88282
hp_mmu-mir-666_st	0.575789	0.206864	0.98982	0.654402	0.342794	0.775168	0.715099	0.403056
hp_mmu-mir-667_st	0.638717	0.756893	0.792573	1.34579	1.58362	1.18726	0.919844	1.22889
hp_mmu-mir-668_st	0.774328	1.37994	1.14067	0.469511	1.00172	0.682586	0.28937	1.16808
hp_mmu-mir-669b_st	0.453528	0.466578	0.351527	0.830102	0.492777	0.551879	0.618866	0.544851
hp_mmu-mir-669b_x_st	0.477159	0.88275	1.14868	0.560709	1.22888	0.64377	0.938344	0.846546
hp_mmu-mir-669c_st	0.775407	0.974289	0.628298	0.553679	1.00911	0.768296	1.35681	0.798268
hp_mmu-mir-669c_x_st	0.719538	1.1984	1.15868	1.11094	0.660384	1.20399	0.631675	0.595231
hp_mmu-mir-669d_st	0.997303	0.629131	0.629131	0.607949	0.478205	0.588622	0.569964	0.586613
hp_mmu-mir-669d_x_st	0.994169	0.492849	0.419544	0.478441	0.374875	0.588622	0.582424	0.396734
hp_mmu-mir-669e_st	0.898369	0.495336	0.60523	1.04868	0.796307	1.12351	0.343556	0.449624
hp_mmu-mir-669f_st	1.10406	0.90228	0.587788	0.943002	0.326209	0.631528	0.806075	0.836481
hp_mmu-mir-669f_x_st	0.319449	0.830742	0.752859	0.868851	0.945771	0.976762	1.40247	0.797157
hp_mmu-mir-669g_st	0.649918	0.520284	0.839666	0.631086	0.564083	0.272719	1.08755	0.784203
hp_mmu-mir-669h_st	0.589999	0.915764	0.582124	0.290037	0.405032	0.704109	0.526821	0.461407
hp_mmu-mir-669h_x_st	1.13019	1.22739	1.0741	1.32632	0.802536	1.70093	0.927287	0.989475
hp_mmu-mir-669i_st	0.618286	0.746406	1.11145	0.48073	0.617078	0.53717	0.55538	0.842756
hp_mmu-mir-669i_x_st	1.07468	1.43881	0.796452	0.544645	0.812138	1.14507	0.589125	0.685851
hp_mmu-mir-669j_st	0.87664	0.719698	0.591621	0.290644	0.598264	0.968814	1.42323	0.542662
hp_mmu-mir-669j_x_st	0.91057	0.482671	0.695551	0.654731	0.454967	0.559229	0.408655	0.502938
hp_mmu-mir-669k_st	0.495711	0.540103	0.658895	1.43116	0.603784	1.08843	1.10823	0.866335
hp_mmu-mir-669l_st	1.15284	0.714537	0.910897	1.17345	1.25692	0.591448	0.915782	0.916968
hp_mmu-mir-669l_x_st	1.05926	0.844873	0.608871	0.571244	1.25521	1.25587	0.957595	0.878443
hp_mmu-mir-669m-1_x_st	0.685105	0.78417	1.37436	1.50234	1.17874	0.931716	1.60546	0.997799
hp_mmu-mir-669m-2_x_st	0.624051	0.458306	0.638216	0.359519	0.699771	0.512536	1.02124	0.574136
hp_mmu-mir-669n_st	0.635994	0.727766	0.669176	0.558291	0.841947	0.661576	0.802766	0.456363
hp_mmu-mir-669n_x_st	1.39313	1.40279	1.09905	1.3393	1.15638	1.00638	1.08755	1.09974
hp_mmu-mir-669o_x_st	0.605855	0.878919	0.672262	1.377	0.793913	0.277252	0.914634	0.589144
hp_mmu-mir-670_st	0.320495	0.703557	0.246099	0.401168	0.314776	0.636521	0.571576	0.62861
hp_mmu-mir-671_st	0.83645	0.655657	0.909281	0.659704	0.567997	0.675326	0.503801	0.446096
hp_mmu-mir-672_st	0.523649	0.764725	0.795366	1.04668	0.509889	0.624993	0.340877	0.4451
hp_mmu-mir-673_st	0.475032	0.325387	0.618206	0.400122	0.325191	0.588622	0.632928	0.813804
hp_mmu-mir-674_st	1.42173	0.968806	0.863102	0.833999	0.529838	0.902721	0.891798	0.859025
hp_mmu-mir-675_st	0.59536	0.566464	0.501846	0.654049	0.521152	0.798421	0.747467	0.60941
hp_mmu-mir-676_st	0.974056	1.27319	0.617118	0.753164	0.903128	1.4038	0.637656	0.861722
hp_mmu-mir-677_st	0.910324	0.974571	0.759537	0.741614	1.47036	1.33558	1.28293	1.46079
hp_mmu-mir-678_st	0.487166	0.508178	0.675567	0.400122	0.37592	0.588622	0.687553	0.260968
hp_mmu-mir-679_st	0.511388	0.589079	0.594229	0.362452	0.780588	0.546562	0.594005	0.667336
hp_mmu-mir-680-1_st	0.632636	0.76471	1.16979	0.597999	0.692202	0.704109	1.06257	0.422726
hp_mmu-mir-680-2_st	0.998147	1.10401	0.603296	0.624099	0.808373	1.2996	1.11947	0.750108
hp_mmu-mir-680-2_x_st	1.4072	1.15831	1.14825	0.848738	1.06079	1.30528	1.60546	0.953396
hp_mmu-mir-680-3_st	1.07922	0.855026	0.498881	0.553354	0.843293	0.724896	0.359912	0.765875
hp_mmu-mir-680-3_x_st	0.995937	1.07245	0.975545	0.780929	0.90186	0.969329	1.39654	1.26252
hp_mmu-mir-681_st	1.24882	0.447988	0.704885	0.74292	0.463695	0.563621	0.556113	0.741709
hp_mmu-mir-682_st	1.63129	0.872788	1.22242	1.12205	0.92001	0.989374	1.08165	1.19159
hp_mmu-mir-683-1_s_st	0.475032	0.565736	0.54309	0.634104	1.20352	0.823074	0.5563	0.449592
hp_mmu-mir-683-2_s_st	0.475032	0.645627	1.09332	0.500019	0.341643	0.548053	0.402668	0.55626
hp_mmu-mir-684-1_s_st	0.350284	0.305899	0.705174	0.77245	0.91898	1.0039	0.52028	0.667399
hp_mmu-mir-684-2_s_st	0.602997	0.49016	0.648963	0.937609	0.484153	0.456388	0.631675	0.620649
hp_mmu-mir-686_s_st	0.529634	0.412632	0.359912	0.386868	0.526282	0.482223	0.881406	0.352206
hp_mmu-mir-687_st	0.522113	0.500317	0.549178	0.603651	0.521152	0.91503	0.629966	0.596884
hp_mmu-mir-688_st	0.979119	1.07099	0.726008	1.04723	1.00911	0.818228	0.897931	1.34112
hp_mmu-mir-690_st	0.946876	0.7521	0.719134	1.0088	0.729526	1.40854	0.880824	0.882337
hp_mmu-mir-691_st	0.918485	0.844873	1.06206	0.694092	0.843293	0.871965	1.08857	1.01908
hp_mmu-mir-692-1_s_st	0.821201	1.03648	1.34087	1.529	0.68524	1.48947	0.485278	0.739835
hp_mmu-mir-692-1_x_st	2.36494	1.78427	2.11805	2.55788	1.82259	1.90829	2.32862	1.87897
hp_mmu-mir-692-2_s_st	1.50825	1.45854	1.60495	1.59914	1.07414	1.63083	0.864101	0.830178
hp_mmu-mir-692-2_x_st	1.33309	1.37348	1.84259	1.68781	1.08878	0.969852	1.29968	1.06045
hp_mmu-mir-693_st	0.450255	0.506486	0.430765	0.93979	0.848956	0.636723	0.362093	0.726037
hp_mmu-mir-693_x_st	0.65622	0.787403	0.663997	0.422864	0.671011	0.649935	0.485357	0.956901
hp_mmu-mir-694_st	0.529268	0.573192	0.313402	1.1149	0.950583	1.44867	0.563756	0.286463
hp_mmu-mir-695_st	0.584615	0.428154	1.36662	0.74015	1.04848	0.712858	0.956538	0.816521
hp_mmu-mir-697_st	0.595374	1.03446	0.638216	0.664658	0.93215	0.466215	0.760789	0.465498
hp_mmu-mir-698_st	0.846717	0.918305	0.794025	0.683749	0.521152	0.49291	0.43158	0.719791
hp_mmu-mir-700_st	0.701851	0.498881	0.803273	0.904305	0.761381	0.513117	0.458138	0.806041
hp_mmu-mir-701_st	0.793508	0.817357	1.00363	0.741614	1.06039	0.822299	0.785405	1.04893
hp_mmu-mir-702_st	1.02224	1.03301	1.29846	0.907718	0.528899	0.967293	1.16793	0.994713
hp_mmu-mir-703_st	1.29045	1.45097	1.22809	1.34526	1.42562	1.12062	0.850146	1.23683
hp_mmu-mir-704_st	0.914532	0.600706	0.523011	0.765745	0.630289	0.612752	0.861119	0.571896
hp_mmu-mir-705_st	0.652831	0.646594	1.23022	0.59238	0.760725	0.901146	0.77573	0.944797
hp_mmu-mir-707_st	0.537136	0.615335	0.528041	0.42685	1.06765	0.704109	0.812971	0.586619
hp_mmu-mir-708_st	0.715953	0.655657	0.498881	0.448883	0.521152	0.525325	0.631675	0.55741
hp_mmu-mir-708_x_st	0.483125	0.688581	1.16979	0.937609	0.70503	0.864375	0.773749	0.446929
hp_mmu-mir-709_st	0.64599	0.206864	0.424889	0.806591	0.744204	0.454809	0.711604	0.754229
hp_mmu-mir-710_st	0.562047	0.730178	0.518845	0.94141	0.86677	0.704109	0.653199	0.638009
hp_mmu-mir-711_st	0.573364	0.501358	0.321185	0.741614	0.352641	0.419195	0.893847	0.624391
hp_mmu-mir-713_st	0.558707	0.728608	0.521952	0.78608	0.766158	0.68179	0.970718	1.02803
hp_mmu-mir-717_st	0.464861	0.834701	0.499846	0.754504	0.510981	0.589586	0.78874	0.461931
hp_mmu-mir-719_st	0.907449	0.340664	0.73792	0.521011	0.68524	0.737913	0.550177	0.959906
hp_mmu-mir-720_st	0.809947	0.819614	0.797095	0.480588	0.455341	0.901669	0.319557	0.77159
hp_mmu-mir-721_st	1.14757	0.610665	0.799735	0.590474	0.701585	0.532611	0.642103	0.595231
hp_mmu-mir-741_st	0.64599	0.599986	0.530084	0.278277	0.632071	0.553822	0.919023	0.707548
hp_mmu-mir-742_st	0.454744	0.553323	0.458733	0.400036	0.577566	0.79702	0.397381	0.555185
hp_mmu-mir-743a_st	0.738231	0.766003	0.882406	0.816554	0.64981	0.604224	0.506213	1.00481
hp_mmu-mir-743b_st	0.997855	0.783471	0.587768	0.896879	0.470704	0.711553	0.46272	0.602676
hp_mmu-mir-744_st	1.31684	1.06302	1.40079	1.84439	1.25422	0.867286	0.97365	0.839388
hp_mmu-mir-758_st	0.853924	0.340072	0.785882	0.937609	1.30921	0.694792	0.344313	0.738201
hp_mmu-mir-758_x_st	0.561562	0.54095	0.803273	0.245843	0.691693	0.918833	0.489445	0.842629
hp_mmu-mir-759_st	0.611073	0.696634	0.552814	0.237591	0.710037	0.818905	0.94467	0.593464
hp_mmu-mir-760_st	0.862624	0.838936	1.06437	0.943297	0.951433	1.02283	1.23306	1.05035
hp_mmu-mir-761_st	0.428955	0.395028	0.687045	0.178397	0.723779	1.20123	0.728246	0.945435
hp_mmu-mir-763_st	0.46555	0.560664	0.564993	0.572974	0.401089	0.579746	0.564993	0.802496
hp_mmu-mir-764_st	0.815157	1.0036	1.33355	1.12205	0.908321	0.927189	0.810827	1.22698
hp_mmu-mir-767_st	0.872155	0.716844	0.268239	0.551832	0.366219	0.725718	0.497008	0.881298
hp_mmu-mir-770_st	0.684196	0.73082	0.629649	0.676855	0.651608	0.86504	0.409581	1.33405
hp_mmu-mir-7a-1_st	0.773143	0.516241	0.492388	0.629534	1.02104	1.57456	0.501375	0.920357
hp_mmu-mir-7a-1_x_st	0.846717	1.21309	0.328897	0.252874	0.635259	0.538641	0.581694	0.425349
hp_mmu-mir-7a-2_st	0.442314	0.210125	0.803273	0.897745	0.650985	0.588622	0.863249	0.826051
hp_mmu-mir-7b_st	0.35198	0.467283	0.704705	0.741614	0.481596	0.298246	0.133339	0.336605
hp_mmu-mir-802_st	0.205819	0.965355	0.773711	1.0731	1.22428	0.680859	0.631231	0.917799
hp_mmu-mir-804_st	0.37527	0.579746	0.736772	0.819988	0.614817	0.316046	0.458467	0.595231
hp_mmu-mir-871_st	0.520051	0.471979	0.986433	0.66309	0.550151	0.520261	1.01906	0.733372
hp_mmu-mir-872_st	1.25232	1.28881	0.993421	0.65493	1.15827	1.27171	0.793941	0.853629
hp_mmu-mir-873_st	0.67598	0.685647	0.798663	0.832163	0.822561	0.89211	0.627065	0.747178
hp_mmu-mir-874_st	1.63944	1.57838	1.56263	1.55012	1.22694	1.48362	1.21477	1.37426
hp_mmu-mir-875_st	0.95735	0.42788	0.622053	0.645847	1.3976	0.719308	1.31176	0.460273
hp_mmu-mir-876_st	0.981841	0.675843	0.828891	0.753033	0.460271	0.456363	0.764828	1.21059
hp_mmu-mir-877_st	0.988197	0.636692	0.46187	1.08913	0.68524	0.412275	0.497723	0.741614
hp_mmu-mir-878_st	0.283575	0.793806	0.32605	0.624653	0.891821	0.704204	0.498061	0.737396
hp_mmu-mir-879_st	0.475032	0.735632	0.614672	0.931737	0.450091	0.231838	0.783811	0.512141
hp_mmu-mir-880_st	0.720915	0.498881	0.638216	0.631718	0.968274	0.522773	0.567402	0.55518
hp_mmu-mir-881_st	0.64599	0.515578	0.280078	0.558065	0.284885	0.362333	0.514676	0.362333
hp_mmu-mir-882_st	0.846717	0.90185	0.773651	0.698787	0.583489	0.5187	0.846148	0.323512
hp_mmu-mir-883a_st	0.678155	0.354334	0.531046	0.546968	0.678853	0.528766	0.909665	0.92936
hp_mmu-mir-883a_x_st	0.413691	0.502979	0.776587	0.651588	0.516678	0.554597	0.573273	0.981054
hp_mmu-mir-883b_st	0.64599	0.927546	0.518697	0.652548	0.822686	0.884223	1.07485	0.895569
hp_mmu-mir-883b_x_st	0.419757	0.496559	0.375791	0.52264	0.889748	0.877999	0.814546	0.550436
hp_mmu-mir-9-1_st	0.576667	0.498881	0.621938	0.343381	0.127251	0.438736	0.652522	0.223078
hp_mmu-mir-9-1_x_st	0.562649	0.588861	0.626067	0.76243	0.706056	0.500693	0.953258	0.477179
hp_mmu-mir-9-2_st	0.789618	0.441781	0.638216	0.359802	0.450583	0.211501	1.03045	0.237154
hp_mmu-mir-9-2_x_st	0.829383	1.14005	0.572509	0.575165	1.03959	0.810715	0.894204	0.691453
hp_mmu-mir-9-3_st	1.61708	2.29738	1.61034	1.93308	1.22556	1.53328	1.84428	1.53422
hp_mmu-mir-9-3_x_st	1.10556	1.03446	0.89716	1.07642	0.991348	0.791333	0.895007	0.671909
hp_mmu-mir-92a-1_st	0.397459	0.498881	0.533988	0.514997	0.578098	0.349222	0.239552	0.39806
hp_mmu-mir-92a-1_x_st	0.408885	0.465506	0.57416	0.302255	0.722977	0.545799	0.622485	0.531642
hp_mmu-mir-92a-2_st	0.64599	1.10287	0.698969	0.400122	0.593297	0.704109	0.390751	1.15217
hp_mmu-mir-92a-2_x_st	0.754886	1.28973	0.993421	1.04554	1.2198	1.29166	1.46046	0.913331
hp_mmu-mir-92b_st	0.585677	0.539792	1.09078	1.21995	0.803495	0.492785	1.07725	0.988053
hp_mmu-mir-93_st	0.526611	0.959084	0.757566	0.70215	0.839047	0.758391	0.875427	0.706943
hp_mmu-mir-96_st	0.484571	0.879892	0.629243	0.7152	0.530671	0.467463	0.667646	0.88282
hp_mmu-mir-98_st	1.04802	0.694643	1.17681	0.902764	1.20399	0.918254	0.821802	0.739135
hp_mmu-mir-99a_st	0.634794	0.939651	0.803273	0.782254	0.8398	0.811357	0.830897	0.808086
hp_mmu-mir-99a_x_st	0.831921	0.841588	0.643902	1.57168	0.686872	0.710204	0.516421	0.585901
hp_mmu-mir-99b_st	0.682059	0.496107	0.706889	0.715312	0.750687	0.804716	0.786501	1.03086
mmu-let-7a-star_st	0.605406	1.03446	0.498881	0.607102	1.14411	0.655769	0.87475	0.724819
mmu-let-7a_st	12.5161	12.4221	12.5551	12.3835	12.3574	12.4509	12.4772	12.433
mmu-let-7b-star_st	1.98906	3.07374	1.26717	1.54554	1.6334	1.39806	2.14141	2.33971
mmu-let-7b_st	13.4033	13.5203	13.4371	13.3978	13.595	13.1206	13.4761	13.413
mmu-let-7c-1-star_st	0.64599	0.768214	0.290549	0.692969	0.687324	0.260297	0.472468	0.597315
mmu-let-7c-2-star_st	0.333394	0.711061	0.287699	0.633547	0.896197	0.588622	0.605579	0.672027
mmu-let-7c_st	13.5895	13.6411	13.6429	13.5836	13.6499	13.5547	13.6363	13.6593
mmu-let-7d-star_st	5.22776	4.73289	5.06702	5.22204	4.16149	5.39846	5.25107	4.7112
mmu-let-7d_st	12.8908	13.0428	12.8798	12.8839	12.8859	12.7245	12.7682	12.8049
mmu-let-7e_st	9.30782	9.53615	9.4382	9.46247	10.005	9.43265	9.76376	9.68649
mmu-let-7f-star_st	1.05926	2.18686	1.11735	1.9936	2.26133	0.91969	0.972369	0.942246
mmu-let-7f_st	9.67251	9.47296	9.83687	9.52294	9.15407	9.1952	9.56432	9.42543
mmu-let-7g-star_st	1.76002	1.01702	1.00881	1.00997	1.60309	1.23272	1.15441	0.886033
mmu-let-7g_st	10.4062	10.3209	10.6254	10.3115	9.91348	10.0342	10.1253	10.1364
mmu-let-7i-star_st	0.486032	0.50888	0.707974	0.736268	1.25242	0.743045	0.499444	0.751614
mmu-let-7i_st	9.86062	9.9465	10.0457	9.85532	9.86132	9.80124	9.80178	9.82481
mmu-miR-1-2-as_st	0.673136	0.498881	0.585223	0.486464	0.719257	0.86212	0.687549	0.363389
mmu-miR-100_st	7.30807	7.23938	7.07612	7.47467	7.345	7.60311	7.47153	7.53269
mmu-miR-101a-star_st	0.722139	0.744389	1.08215	0.937609	1.00825	0.686631	0.524864	0.714005
mmu-miR-101a_st	2.88299	1.30949	1.66244	1.13593	1.79957	1.20399	1.50241	1.70728
mmu-miR-101b_st	6.95917	6.49924	7.14897	6.66495	7.09924	6.9927	7.6265	7.38856
mmu-miR-103_st	12.2801	12.3848	12.1666	12.2067	11.9463	11.7314	11.8392	11.9411
mmu-miR-105_st	0.211165	0.468168	0.605549	0.693648	0.481544	0.844403	0.345759	0.477395
mmu-miR-106a_st	7.76376	7.83994	7.87623	7.84479	8.02314	7.98345	7.76897	7.92361
mmu-miR-106b-star_st	5.28482	5.49736	5.64615	5.1745	5.37546	5.51815	5.05851	5.50879
mmu-miR-106b_st	8.92632	9.08822	8.74477	8.84987	8.97453	9.04102	8.97205	9.08368
mmu-miR-107_st	12.0949	12.1919	12.0841	12.1374	11.7592	11.538	11.5906	11.6252
mmu-miR-10a-star_st	0.902024	1.08741	0.754914	1.07208	0.484286	1.6169	1.27814	0.712397
mmu-miR-10a_st	5.63414	5.70737	6.04793	6.44846	5.90893	5.79886	6.43648	6.16165
mmu-miR-10b-star_st	0.633911	0.392389	0.498881	0.400122	0.385669	0.517231	0.0564771	0.802482
mmu-miR-10b_st	1.57186	1.49885	1.41125	1.55332	1.24172	1.92461	1.81451	1.03505
mmu-miR-1186_st	1.50637	1.86951	0.873098	1.20103	1.27381	2.16538	1.97052	1.21658
mmu-miR-1186b_st	1.2126	0.771717	1.17697	0.422389	0.617104	0.817841	1.26101	0.88282
mmu-miR-1187_st	3.70989	4.52965	3.41846	3.83286	3.83591	3.83438	3.96785	4.05589
mmu-miR-1188_st	0.7771	0.439415	0.69658	1.12205	0.315145	0.412129	1.08623	0.531564
mmu-miR-1190_st	0.598958	0.60098	0.60098	0.741614	0.573703	0.641173	0.312879	0.694582
mmu-miR-1191_st	0.470012	0.434587	0.291745	0.266901	0.464065	0.877247	0.359912	0.935475
mmu-miR-1192_st	1.09316	0.769851	1.22162	0.666593	1.06056	0.872992	0.507971	0.462952
mmu-miR-1193_st	0.522649	0.721531	0.148778	0.543081	0.655507	0.548863	0.405602	0.309009
mmu-miR-1194_st	1.2895	0.447501	1.08194	0.830134	0.886711	0.544883	0.444532	0.312153
mmu-miR-1195_st	9.63748	9.37023	9.62098	9.65103	9.41864	9.68586	9.85686	9.73357
mmu-miR-1196_st	7.41457	7.09623	7.10938	7.31722	7.2649	7.53998	7.50488	7.72732
mmu-miR-1197_st	0.391601	0.386839	0.509823	0.290664	0.68524	0.636339	0.704208	0.407388
mmu-miR-1198_st	6.02486	6.16884	5.66895	5.69844	5.82797	5.50559	5.57416	5.76099
mmu-miR-1199_st	0.846717	0.536065	0.873135	0.760306	0.843293	0.873135	0.720096	0.816548
mmu-miR-1224_st	5.50257	6.06615	5.71797	5.75784	6.98259	6.21531	5.53254	5.74613
mmu-miR-122_st	15.0183	14.9976	15.0183	15.012	15.0115	14.992	15.0474	15.0019
mmu-miR-124-star_st	0.505574	0.362272	0.507794	0.416996	0.535792	0.337101	0.155044	0.511184
mmu-miR-124_st	1.00204	0.920516	1.17196	1.55731	1.00911	0.804897	0.50897	1.17035
mmu-miR-125a-3p_st	0.846717	2.53694	0.577652	1.34526	2.26097	1.42055	0.960572	2.08003
mmu-miR-125a-5p_st	9.12581	9.23536	9.10373	9.13886	9.13451	9.48676	9.18825	9.3221
mmu-miR-125b-3p_st	0.510428	0.430131	0.546897	0.606251	0.422891	0.456363	0.631675	0.528081
mmu-miR-125b-5p_st	10.681	10.7161	10.7062	10.5953	10.3274	10.6285	10.7357	10.4083
mmu-miR-125b-star_st	1.49714	1.17062	1.96858	1.17363	0.702473	1.6108	0.75259	1.24462
mmu-miR-126-3p_st	11.4524	11.4346	11.4592	11.4624	11.6021	11.8897	11.8282	11.8313
mmu-miR-126-5p_st	0.252088	0.600919	0.82451	0.587514	1.11833	0.524494	0.783811	1.67528
mmu-miR-127-star_st	1.05926	0.43211	0.546696	1.05739	0.289561	0.337101	0.132848	0.844908
mmu-miR-1274a_st	2.87135	1.37296	2.28502	2.80563	0.909284	0.794558	1.01981	1.15983
mmu-miR-127_st	7.56666	6.10179	7.10834	7.16261	6.41458	5.00439	5.34293	5.53386
mmu-miR-128_st	2.53368	2.11031	2.47722	2.89552	1.85979	2.4911	2.30045	1.50567
mmu-miR-129-3p_st	0.965498	0.844873	0.655886	1.09461	0.763151	1.6598	1.23044	0.366275
mmu-miR-129-5p_st	0.530201	0.568929	0.459734	0.363721	0.681363	0.40715	0.853859	0.245608
mmu-miR-1306_st	1.17442	1.27665	1.98219	1.79957	2.25652	1.26184	2.36036	1.41396
mmu-miR-130a_st	9.09454	9.00044	9.17774	9.47723	9.54423	9.40292	9.33434	9.32731
mmu-miR-130b-star_st	0.587876	0.370885	1.04044	0.558905	0.425247	0.635636	0.657163	0.600782
mmu-miR-130b_st	1.42456	2.77129	2.90494	3.08984	4.16754	3.131	4.05704	4.25456
mmu-miR-132_st	5.62304	5.45346	5.33717	5.55955	5.96896	6.26359	5.9897	6.42712
mmu-miR-133a-star_st	0.89477	0.693017	0.831222	1.28909	1.00911	0.805953	1.36706	0.88282
mmu-miR-133a_st	0.475032	0.55418	0.498881	0.469387	0.547994	0.93176	0.686974	0.796913
mmu-miR-133b_st	1.00915	0.667239	0.503403	0.273118	0.386457	0.202929	0.40152	0.750481
mmu-miR-134_st	3.23532	1.53465	2.656	2.68551	1.28289	0.669676	0.991198	1.60853
mmu-miR-135a-star_st	1.47439	2.05379	0.938759	0.741614	0.866451	0.772901	0.768807	0.841214
mmu-miR-135a_st	0.475032	0.365222	1.16979	0.89137	1.00911	0.42162	0.873633	0.282269
mmu-miR-135b_st	0.204784	0.949467	0.387858	0.715686	0.549099	0.225277	0.353734	0.323995
mmu-miR-136-star_st	0.714599	0.310414	0.751171	0.403725	0.521152	0.53652	0.428109	0.55809
mmu-miR-136_st	0.545484	0.533966	0.522077	0.430315	0.709721	0.644932	0.270132	0.753451
mmu-miR-137_st	0.751884	0.655657	0.524277	0.551142	0.289337	0.588622	0.688978	0.620627
mmu-miR-138-star_st	0.414087	0.848741	0.54329	0.444531	0.587054	0.707977	0.451269	0.516244
mmu-miR-138_st	1.30453	0.914055	0.878396	0.899743	1.59082	0.937242	0.925944	1.0479
mmu-miR-139-3p_st	2.6706	3.65413	3.07318	3.95498	4.30945	4.00097	3.03723	3.57503
mmu-miR-139-5p_st	8.28762	8.25465	8.08722	8.33027	8.56314	8.1916	8.32848	8.27049
mmu-miR-140-star_st	8.9788	9.12291	8.82731	8.91795	9.16218	9.0853	8.82174	8.99244
mmu-miR-140_st	4.54788	4.26361	4.47743	4.70622	4.4543	4.03549	3.98729	4.31157
mmu-miR-141-star_st	1.11301	0.884246	1.16979	0.664064	0.863846	0.839724	0.831444	0.905091
mmu-miR-141_st	0.460046	1.41393	0.798154	0.805572	0.521152	0.744681	0.459515	0.487234
mmu-miR-142-3p_st	0.45945	0.501394	0.366258	0.402635	0.521152	0.216175	0.670264	0.545494
mmu-miR-142-5p_st	0.472444	0.842285	0.440514	1.05333	0.471301	0.477528	0.598385	0.46228
mmu-miR-143_st	9.94561	9.98149	10.0223	9.9998	10.1216	10.278	10.1085	10.233
mmu-miR-144_st	0.699123	0.510283	0.385639	0.557639	0.571998	0.641755	0.324305	0.456363
mmu-miR-145-star_st	0.340223	0.366171	0.403006	0.57737	0.706014	0.631716	0.674769	0.477137
mmu-miR-145_st	10.5666	10.598	10.5548	10.6208	10.7244	10.6379	10.0981	10.7218
mmu-miR-146a_st	7.47114	7.36784	7.81467	7.94686	7.95642	8.37556	8.28995	8.13307
mmu-miR-146b-star_st	0.459264	0.327738	0.140111	0.363888	0.420727	0.456363	0.359912	0.216509
mmu-miR-146b_st	1.92099	1.34045	1.6723	1.4857	0.884807	0.727135	1.30855	1.70274
mmu-miR-147_st	0.463896	0.318161	0.493961	0.553354	0.49831	0.717428	0.756575	0.966133
mmu-miR-148a-star_st	1.29045	1.61328	1.90938	1.57005	2.00545	0.652852	1.42323	0.696231
mmu-miR-148a_st	9.09148	8.81807	8.67454	9.03279	8.71284	8.64694	8.60963	8.71918
mmu-miR-148b_st	5.02546	4.6711	4.95215	4.8868	4.0106	4.10408	4.51823	4.38908
mmu-miR-149_st	4.7253	6.54834	5.8838	5.58738	5.03863	5.67109	4.8701	4.35674
mmu-miR-150-star_st	0.884203	0.792769	1.21244	0.86885	0.974482	0.799409	0.898616	1.21475
mmu-miR-150_st	3.04486	4.56665	3.40779	4.8581	4.85012	5.97718	6.09393	5.46958
mmu-miR-151-3p_st	7.95231	8.00385	7.87416	7.93231	8.03736	7.46271	7.67377	7.83065
mmu-miR-151-5p_st	9.88248	10.0241	9.74602	9.81052	9.79024	9.73241	9.74508	9.6901
mmu-miR-152_st	10.0886	10.2979	9.81486	10.2902	9.44559	9.23891	9.40568	9.31908
mmu-miR-153_st	0.504574	0.92161	0.408061	0.787882	0.371426	0.867433	0.412238	0.733093
mmu-miR-154-star_st	0.752422	0.345397	0.660337	1.12205	0.68524	0.431041	0.514159	0.359222
mmu-miR-154_st	1.79583	1.03446	1.72599	3.35875	1.08082	1.01716	1.60546	1.23378
mmu-miR-155_st	1.44916	1.61864	1.53628	2.90197	0.658885	1.72083	2.13907	1.7398
mmu-miR-15a-star_st	0.898035	1.43728	2.3977	1.73136	1.90696	1.12551	1.20162	2.00951
mmu-miR-15a_st	7.5878	7.3943	7.55954	7.39273	7.87699	7.73474	7.8754	7.74709
mmu-miR-15b-star_st	0.58916	0.66226	0.614517	0.318951	0.342662	0.48068	0.442919	0.447605
mmu-miR-15b_st	8.5213	8.61764	8.66879	8.49602	8.32465	8.47739	8.30449	8.35127
mmu-miR-16-star_st	0.619479	0.575504	0.63537	0.536611	0.821729	0.677597	0.382386	1.02384
mmu-miR-16_st	11.7549	11.7631	11.847	11.7099	12.12	12.1584	12.2206	12.1613
mmu-miR-17-star_st	5.74874	5.68647	5.89883	5.94029	6.22713	6.18234	6.55198	5.94957
mmu-miR-17_st	9.74993	9.85001	9.75838	9.84825	10.1447	9.9259	9.97252	10.0857
mmu-miR-181a-1-star_st	0.475032	0.689854	0.722321	0.71259	0.777175	0.363602	0.408493	0.664432
mmu-miR-181a-2-star_st	0.421791	0.232744	0.588455	0.557635	0.49573	0.392807	0.274626	0.337364
mmu-miR-181a_st	7.52591	7.79472	7.50917	7.7617	7.69773	7.75823	7.53779	7.69221
mmu-miR-181b_st	5.01598	5.1954	4.8846	4.74443	5.31297	4.45819	5.1124	5.40108
mmu-miR-181c_st	1.26485	1.74772	1.52678	1.64374	0.965255	1.75506	3.20585	1.04807
mmu-miR-181d_st	1.90687	1.86471	2.55499	2.51281	2.36412	1.29781	1.85964	2.43178
mmu-miR-182_st	4.33586	4.3869	3.16438	3.25865	6.4638	4.51479	5.64002	5.39379
mmu-miR-183-star_st	1.07039	1.18568	0.926284	1.34297	1.52531	1.13151	2.21944	1.77866
mmu-miR-1839-3p_st	2.86287	1.71105	2.23441	2.76353	1.64344	1.70923	2.19206	2.33439
mmu-miR-1839-5p_st	7.8597	7.91733	7.59864	7.78685	7.58414	7.4113	7.35984	7.6336
mmu-miR-183_st	1.2697	0.866854	0.498881	0.449056	1.28423	1.01716	1.44813	1.248
mmu-miR-184_st	0.655424	1.26185	1.59752	2.05378	0.68524	0.851255	1.97462	1.83404
mmu-miR-185_st	10.0392	9.93272	9.87863	10.1151	10.0955	9.76487	9.86967	9.90458
mmu-miR-186-star_st	0.475032	0.501477	0.536743	0.426057	0.503344	0.61811	0.726962	0.633093
mmu-miR-186_st	0.666859	0.665014	0.340631	0.523038	0.521152	0.704109	0.613052	0.483652
mmu-miR-187_st	6.15326	6.35734	6.19795	6.49084	6.16983	5.35388	5.8641	5.69735
mmu-miR-188-3p_st	1.05926	0.892084	0.818831	0.937609	0.440633	0.468183	0.87095	0.595231
mmu-miR-188-5p_st	2.57998	2.31601	1.65186	1.7452	2.36412	2.72771	2.1765	2.61339
mmu-miR-1892_st	5.08924	5.78832	5.77712	4.9637	5.4277	5.89697	6.15511	5.67202
mmu-miR-1893_st	4.69637	4.21087	4.53774	3.6964	3.55208	3.86156	4.33811	3.74353
mmu-miR-1894-3p_st	4.14585	3.36158	4.82056	4.14612	5.17948	4.91327	5.39433	5.24255
mmu-miR-1894-5p_st	6.42347	6.20119	6.18201	6.29838	6.49448	6.77559	6.65693	6.46194
mmu-miR-1895_st	4.99765	4.8642	5.02486	4.89179	4.43566	5.83008	5.2779	4.28005
mmu-miR-1896_st	0.492301	0.490284	1.15623	0.596879	0.82672	1.00064	0.770197	0.595231
mmu-miR-1897-3p_st	0.497783	0.881436	0.105705	0.937609	0.374875	0.737135	0.575874	0.811194
mmu-miR-1897-5p_st	1.72185	2.48829	2.37835	0.943081	2.56559	1.82874	2.3559	2.45159
mmu-miR-1898_st	0.846717	0.624199	1.35487	0.935648	0.903446	0.55314	0.907617	0.88282
mmu-miR-1899_st	0.389048	0.495216	0.566293	0.314138	0.734057	0.327121	0.725727	0.65563
mmu-miR-18a-star_st	0.702968	0.837548	0.803273	0.984299	0.61756	0.900476	0.688653	0.449039
mmu-miR-18a_st	5.18237	5.17612	5.46111	5.05967	6.14234	5.45796	5.58368	5.94616
mmu-miR-18b_st	0.846717	0.844873	0.498881	0.929002	0.387478	0.349704	0.529201	0.496315
mmu-miR-1900_st	0.827269	1.14235	0.181321	0.722166	0.35053	0.970904	0.41009	0.575783
mmu-miR-1901_st	0.571301	0.18612	0.617473	0.338015	0.781509	0.38725	0.489445	0.205808
mmu-miR-1902_st	1.05926	1.1129	2.32577	1.24539	2.48746	2.25094	1.35557	1.67178
mmu-miR-1903_st	0.849197	0.661116	0.841423	0.400122	0.846091	0.711451	0.21804	0.699064
mmu-miR-1904_st	0.41935	0.582067	0.515778	0.728227	0.521152	0.331657	0.193486	0.655869
mmu-miR-1905_st	0.650551	0.844873	0.801491	0.793542	1.20399	0.283957	0.919872	0.652838
mmu-miR-1906_st	1.75175	1.43728	2.50598	1.63256	2.05193	0.695107	2.77979	1.6901
mmu-miR-1907_st	1.51091	1.09905	2.16639	0.969755	1.08018	0.790788	1.76357	2.34
mmu-miR-190_st	0.540479	0.564185	0.425216	0.294611	0.579729	0.48311	1.27808	0.425542
mmu-miR-190b_st	0.176837	0.650588	0.633147	0.303689	0.50511	0.619296	0.19912	0.451295
mmu-miR-191-star_st	1.14663	0.655657	1.11038	0.553354	0.237637	0.709186	0.239091	0.337101
mmu-miR-191_st	11.6184	11.73	11.6004	11.698	11.8278	11.6866	11.7282	11.6697
mmu-miR-1927_st	0.539932	0.498881	0.495053	0.388321	0.586052	0.838042	0.489445	0.591505
mmu-miR-1928_st	0.690823	0.736571	0.503908	0.810755	0.55027	0.406242	0.430359	0.552893
mmu-miR-1929_st	0.722703	0.49702	0.316564	0.597672	0.0831093	0.490414	0.423274	0.260827
mmu-miR-192_st	12.9568	12.8976	12.9281	12.8989	12.7809	12.8235	12.9019	12.8225
mmu-miR-193-star_st	8.1084	8.17491	8.09432	8.23662	8.15254	7.79166	7.82134	7.99057
mmu-miR-1930_st	0.935303	0.918489	0.788818	0.839346	0.637707	1.20399	0.934767	1.24228
mmu-miR-1931_st	5.29874	5.9215	5.69872	5.34338	5.49093	5.23138	6.54953	5.52213
mmu-miR-1932_st	0.607672	0.626624	0.601198	0.831309	0.499007	0.355889	0.617188	0.703296
mmu-miR-1933-3p_st	0.938201	0.478598	0.506095	0.650972	0.599559	0.448327	0.237927	0.448327
mmu-miR-1933-5p_st	1.29045	0.381317	0.374857	0.5683	0.448085	0.231757	0.374857	0.522164
mmu-miR-1934_st	0.718193	0.909578	0.516225	0.976178	1.02645	1.08002	0.414731	0.372534
mmu-miR-1935_st	5.70606	5.6574	5.79114	5.67208	5.99911	5.91898	6.63255	6.48774
mmu-miR-1936_st	0.537207	0.713783	0.490516	0.665102	1.26211	0.586968	0.397822	0.518718
mmu-miR-1937a_st	6.75936	6.91459	6.95303	6.89292	6.95505	7.32263	7.41738	7.1452
mmu-miR-1937b_st	6.35675	6.4698	6.35171	6.60299	6.3086	6.58311	6.73035	6.83835
mmu-miR-1937c_st	1.15755	0.956203	0.772023	1.19051	1.12044	0.490186	0.728701	0.834486
mmu-miR-1938_st	0.384194	0.271609	0.287644	0.54735	0.310991	0.752617	0.324824	0.406346
mmu-miR-1939_st	0.875965	1.41525	0.832522	0.816494	1.20399	0.61787	0.761787	0.835827
mmu-miR-193_st	7.57083	7.3852	7.28899	7.30554	6.92127	7.0033	6.69007	6.64436
mmu-miR-193b_st	4.98967	4.8416	5.09682	5.10123	3.5976	4.98014	3.83065	3.22091
mmu-miR-1940_st	3.27788	3.73332	4.27269	3.38832	3.18263	3.55744	2.28375	3.79805
mmu-miR-1941-3p_st	0.475032	0.83942	0.498881	0.553354	0.241746	0.588622	0.489445	0.598369
mmu-miR-1941-5p_st	4.53039	3.68864	3.75941	4.05049	3.77174	3.79207	4.31512	4.3607
mmu-miR-1942_st	0.86185	0.462265	0.439201	0.568487	0.416821	0.471496	0.245053	0.504971
mmu-miR-1943_st	0.70419	1.28733	1.02296	0.74234	0.626487	1.20471	0.641325	0.382276
mmu-miR-1944_st	6.88442	6.50638	6.95884	6.75772	7.24066	7.39051	6.93829	7.21236
mmu-miR-1945_st	0.983617	0.472918	0.638216	0.276843	0.712502	0.503255	1.03816	0.715604
mmu-miR-1946a_st	3.92624	4.27605	4.02187	4.13454	4.32834	4.69783	4.36056	3.79326
mmu-miR-1946b_st	3.52664	3.10898	3.24332	3.8644	3.20203	4.12681	3.30057	3.67904
mmu-miR-1947_st	0.900568	0.580382	1.05785	1.35945	0.357579	0.560169	1.09499	0.721609
mmu-miR-1948_st	2.71065	4.23127	5.18027	4.67326	7.1112	6.68879	6.81296	7.07253
mmu-miR-1949_st	1.10267	1.3712	1.16979	1.33395	2.61486	1.93973	1.52785	1.58835
mmu-miR-194_st	13.5749	13.5437	13.5238	13.5828	13.4597	13.5829	13.5999	13.5377
mmu-miR-1950_st	0.184938	0.655657	0.860976	0.605927	0.731507	0.588622	0.565717	1.06918
mmu-miR-1951_st	1.15011	1.22573	0.878222	1.5165	1.40149	1.76881	1.08755	0.853464
mmu-miR-1952_st	0.771959	1.75838	0.8063	1.09673	0.284822	0.67879	0.749723	0.721437
mmu-miR-1953_st	0.429274	0.387903	0.592458	0.548461	0.516259	0.410605	0.476942	0.911981
mmu-miR-1954_st	0.574218	1.22309	0.862984	0.553354	0.237448	0.704109	0.459098	0.71435
mmu-miR-1955_st	1.14935	0.940212	0.803273	1.21214	1.12611	0.676675	0.878707	1.35438
mmu-miR-1956_st	0.494068	0.687256	0.517917	0.553354	0.540188	0.475399	0.631675	0.368701
mmu-miR-1957_st	1.39104	1.29466	2.50569	0.731901	1.31364	2.17847	1.81939	1.54286
mmu-miR-1958_st	1.25915	1.0784	0.467578	0.840271	1.06877	1.18385	0.827751	0.260449
mmu-miR-1959_st	4.53757	4.86	5.21594	4.70192	4.53712	4.88907	4.91926	5.86722
mmu-miR-195_st	8.05745	8.03676	8.17356	7.97893	8.49107	8.197	8.0329	8.34585
mmu-miR-1960_st	0.389617	0.524117	0.567004	0.592803	0.856367	0.781302	0.552592	0.485241
mmu-miR-1961_st	0.846717	0.872963	1.47017	0.383368	0.577067	0.484454	0.874972	0.797529
mmu-miR-1962_st	0.986262	0.887812	0.715677	0.89471	0.909111	1.55673	0.783811	0.507634
mmu-miR-1963_st	0.55713	0.498881	0.502177	0.336944	0.134007	0.337645	0.381356	0.267678
mmu-miR-1964_st	0.763061	1.15604	0.64897	0.69568	1.3976	0.599375	0.631675	0.586624
mmu-miR-1965_st	6.00267	6.27993	5.84106	6.05921	5.55728	6.26512	5.55193	5.95308
mmu-miR-1966_st	0.557364	0.822717	1.74256	1.29298	1.47993	0.653269	0.976438	0.999512
mmu-miR-1967_st	0.977869	0.829416	1.10768	0.907661	0.761905	1.44995	1.42323	0.898276
mmu-miR-1968_st	2.36026	1.69588	1.96225	2.41511	2.17632	2.06856	1.54279	1.5937
mmu-miR-1969_st	0.953744	0.80437	0.638216	0.687449	0.792267	0.415861	0.596188	0.625703
mmu-miR-196a-star_st	0.991036	0.684196	0.993421	1.20026	1.63544	1.20247	1.05745	0.86926
mmu-miR-196a_st	1.05926	0.586587	0.612247	0.854981	0.229382	0.86212	0.473278	0.60865
mmu-miR-196b_st	0.64599	0.464714	0.431893	0.749885	0.494297	0.233031	0.489445	0.244296
mmu-miR-1970_st	1.10763	0.438126	0.629631	0.440669	0.891671	0.529151	0.362911	0.221112
mmu-miR-1971_st	0.405157	0.881263	0.997349	1.20775	0.556144	0.813143	1.93216	0.838745
mmu-miR-1981_st	7.24474	7.31006	6.65902	7.00186	6.23102	5.22327	5.3827	5.86739
mmu-miR-1982-star_st	1.85231	0.743622	1.77239	1.57005	0.495651	1.03262	1.79018	1.57165
mmu-miR-1982.1_st	0.714531	0.667764	0.638216	0.769601	0.475026	0.948869	0.980584	0.62829
mmu-miR-1982.2_st	1.05809	0.710252	0.701599	0.764726	1.26737	0.583926	0.729755	0.667735
mmu-miR-1983_st	0.471013	0.844873	0.827503	1.26719	0.744845	1.01716	0.807822	0.829035
mmu-miR-199a-3p_st	7.2751	7.63005	7.71824	7.58826	7.62199	7.9047	7.84159	7.64024
mmu-miR-199a-5p_st	6.28172	6.87068	6.71929	6.63827	6.72117	6.97158	7.00043	6.53683
mmu-miR-199b-star_st	1.13707	1.15909	1.19504	1.4124	1.8422	1.80937	1.37329	1.68382
mmu-miR-199b_st	7.27004	7.68553	7.83795	7.61632	7.64249	7.91444	8.12631	7.60879
mmu-miR-19a-star_st	0.778042	1.05601	1.12547	0.856852	1.14116	0.76758	1.54428	0.774189
mmu-miR-19a_st	1.84568	0.895616	1.23582	1.31297	2.3719	2.54595	2.01814	1.57663
mmu-miR-19b_st	8.83696	8.54015	8.91323	8.73779	8.89716	9.11023	9.11352	9.09153
mmu-miR-1_st	0.413567	0.498881	0.333208	0.416013	0.517818	0.588622	0.628341	0.741614
mmu-miR-200a-star_st	0.655666	0.334034	0.669278	0.620769	1.2714	0.769255	0.427327	0.775864
mmu-miR-200a_st	5.00372	4.28416	4.95734	5.24931	5.08282	5.26974	4.98082	3.60077
mmu-miR-200b-star_st	1.75019	1.92827	2.59466	2.05786	3.69834	2.1276	1.9005	1.66729
mmu-miR-200b_st	3.01655	3.06486	2.69738	2.59167	3.23672	2.09799	2.70152	3.3928
mmu-miR-200c-star_st	0.700455	0.620999	0.936903	0.423989	0.712284	0.422888	0.451415	0.547867
mmu-miR-200c_st	5.75103	6.36719	6.012	6.15254	8.16066	5.55858	5.95064	6.56472
mmu-miR-201_st	1.00353	1.17174	2.32577	1.25982	1.53538	2.26538	1.5718	0.511574
mmu-miR-202-3p_st	0.536457	1.03446	0.516084	0.573723	0.878719	0.685823	0.681862	0.696721
mmu-miR-202-5p_st	1.92788	2.81827	2.01016	1.06464	2.56136	2.35579	1.89186	1.51326
mmu-miR-203-star_st	0.518302	0.295365	0.510528	0.613926	0.427795	0.588622	0.857034	0.530153
mmu-miR-203_st	8.63256	8.60452	8.70339	8.84376	8.20603	7.83872	8.0622	8.19079
mmu-miR-204_st	1.13258	0.939701	0.601864	1.22503	2.4087	0.76736	0.674715	1.77812
mmu-miR-205_st	0.776518	0.993218	1.14019	2.49275	0.869776	0.396683	0.313211	0.521638
mmu-miR-206_st	0.500284	0.643169	0.524133	0.92512	0.570845	0.325569	0.459314	0.787075
mmu-miR-207_st	2.14663	1.46977	2.47906	2.60445	1.1951	1.20315	2.09726	3.4465
mmu-miR-208a_st	0.819437	0.644421	0.703207	0.916165	0.479359	1.12268	0.505452	0.67694
mmu-miR-208b_st	0.81625	0.713247	0.993421	1.12205	0.470906	0.335049	0.965072	0.616274
mmu-miR-20a-star_st	0.769703	0.52096	0.377535	0.402915	0.538776	0.580076	0.776417	0.340222
mmu-miR-20a_st	9.35637	9.41883	9.39711	9.35167	9.88792	9.77567	9.81958	9.94515
mmu-miR-20b-star_st	0.789771	0.241345	0.803273	0.400122	0.583211	0.543098	0.341183	0.422506
mmu-miR-20b_st	6.23747	5.8537	6.22373	5.9685	6.6744	6.42652	6.46499	6.57862
mmu-miR-21-star_st	1.6716	1.02283	2.08658	1.94947	1.74174	1.85305	0.962323	2.32352
mmu-miR-210_st	6.96243	6.82392	6.49316	7.07733	5.87172	5.74224	5.64953	6.13413
mmu-miR-211_st	0.899716	0.944104	1.2485	1.04055	1.51847	0.825324	0.887228	0.993014
mmu-miR-212_st	1.07053	1.60403	1.11907	2.04876	1.65064	1.9929	2.32045	3.03517
mmu-miR-2132_st	10.7443	11.3047	10.9458	10.9094	11.5852	11.5894	11.5795	11.5415
mmu-miR-2133_st	7.09659	7.20747	7.08751	7.27198	7.5727	7.39995	6.97761	7.84824
mmu-miR-2134_st	10.8004	10.726	11.011	10.855	10.9116	10.9915	10.7762	10.9605
mmu-miR-2135_st	9.74822	9.53447	9.65805	9.67984	9.65916	10.0898	8.98228	9.56673
mmu-miR-2136_st	0.58535	0.417534	0.91286	0.700934	0.222958	0.337101	0.647903	0.851201
mmu-miR-2137_st	8.35539	8.71175	7.93673	8.54652	8.83015	8.59992	8.23484	8.49668
mmu-miR-2138_st	11.3076	11.1313	11.2868	11.275	10.9387	11.6755	10.7964	10.9997
mmu-miR-2139_st	0.351563	0.497543	0.363296	0.241746	0.399775	0.362001	0.320804	0.461307
mmu-miR-214-star_st	0.64599	0.881912	0.997713	0.884365	0.663903	0.900807	0.938807	0.88282
mmu-miR-2140_st	8.4787	7.93523	8.16609	8.4712	8.20187	8.20661	8.14198	8.55487
mmu-miR-2141_st	6.94552	6.72426	7.01493	7.1535	7.13235	6.58287	6.83429	7.11563
mmu-miR-2145_st	11.0604	11.0297	10.8184	10.9589	11.4305	11.1539	10.8551	11.1534
mmu-miR-2146_st	11.4919	11.4792	11.6353	11.6674	11.6646	12.0325	11.4452	11.7318
mmu-miR-214_st	6.68495	7.17869	7.01246	6.8542	7.43044	7.18628	7.24977	7.27119
mmu-miR-215_st	2.92227	2.65666	2.92754	1.92311	2.52199	2.16588	2.1717	2.41953
mmu-miR-216a_st	0.435761	0.585859	0.506244	1.12205	6.51958	1.49283	1.3437	1.15759
mmu-miR-216b_st	0.555611	1.26243	1.14794	1.12205	3.93979	1.49723	2.13291	1.55382
mmu-miR-217_st	0.466424	0.845972	0.638216	0.731067	7.92897	0.995887	0.783811	0.584684
mmu-miR-218-1-star_st	0.846717	0.655657	0.361183	0.553354	0.633307	0.592664	0.86794	0.464591
mmu-miR-218-2-star_st	0.660144	0.318287	0.847867	1.04903	0.492921	0.331068	0.324346	0.680487
mmu-miR-2182_st	0.885373	0.655657	0.508927	0.918332	1.19562	0.456363	1.40707	1.08796
mmu-miR-2183_st	1.59958	1.59163	1.5506	1.29879	1.03246	2.19648	1.62821	1.05035
mmu-miR-218_st	0.64599	0.466308	0.654018	0.86786	0.495785	0.290637	0.561927	0.458012
mmu-miR-219_st	0.231788	0.606981	0.414862	0.796565	0.704431	0.820451	0.621634	0.88282
mmu-miR-21_st	7.92501	7.64199	8.14964	7.85369	8.0342	8.05249	8.64044	8.43321
mmu-miR-22-star_st	5.46876	5.4904	5.64161	4.90181	4.78159	4.70271	5.91139	5.1723
mmu-miR-220_st	0.778644	1.22739	0.711361	0.454226	0.454226	0.668843	1.17566	0.269028
mmu-miR-221_st	9.96969	9.85801	10.1054	9.9754	9.41477	9.57924	9.3362	9.46042
mmu-miR-222_st	9.19375	9.06325	9.14444	9.11162	8.48873	8.43895	8.2385	8.2816
mmu-miR-223_st	1.36098	0.990596	1.2353	0.85508	1.26283	1.07503	1.38748	1.9661
mmu-miR-224_st	0.475028	0.637946	0.507485	0.446353	0.824305	0.45636	0.255029	0.502594
mmu-miR-22_st	13.1884	13.1121	13.1363	13.1606	13.0866	13.2301	13.1072	13.0263
mmu-miR-23a_st	11.0835	11.1275	11.0849	11.1086	11.3792	11.3963	11.5014	11.3396
mmu-miR-23b_st	12.4898	12.4635	12.448	12.5178	12.6059	12.4717	12.6921	12.5998
mmu-miR-24-1-star_st	1.88432	1.48649	1.45513	1.79957	2.44846	1.31414	1.31573	1.13469
mmu-miR-24-2-star_st	5.88432	6.24184	5.96473	6.50831	6.67641	6.69261	6.63391	6.66184
mmu-miR-24_st	11.9313	11.9692	11.9951	11.9506	12.3565	12.2778	12.3174	12.3136
mmu-miR-25_st	7.21484	7.35451	7.38353	6.8632	7.57983	7.6242	7.65966	7.55722
mmu-miR-26a_st	12.8217	12.7681	12.8199	12.8522	13.0046	12.9821	13.137	13.0065
mmu-miR-26b-star_st	1.00732	0.816257	1.56263	2.21345	1.20399	1.31234	1.0146	2.37075
mmu-miR-26b_st	5.52392	4.88125	5.36142	5.01886	4.99118	4.56474	5.76435	5.60095
mmu-miR-27a-star_st	0.822153	0.727688	1.03401	0.518016	1.08604	0.629215	0.543932	1.08998
mmu-miR-27a_st	8.85671	8.74694	8.58585	8.68418	8.88907	8.99246	8.94779	9.01533
mmu-miR-27b-star_st	2.68456	1.86951	1.85132	2.50667	2.37634	2.39654	0.752166	1.92669
mmu-miR-27b_st	10.4662	10.3732	10.3682	10.4528	10.1099	10.1643	10.3178	10.3486
mmu-miR-28-star_st	6.88309	6.9483	6.8423	7.13235	7.14994	6.84295	7.29661	7.13683
mmu-miR-2861_st	9.82109	10.0412	9.81856	10.2087	9.94876	10.2699	9.83534	10.2038
mmu-miR-28_st	7.57646	7.5048	7.38331	7.64465	7.38924	7.3389	7.24775	7.32995
mmu-miR-290-3p_st	1.21424	0.651351	0.494575	1.07755	1.0048	0.500621	0.629388	0.806604
mmu-miR-290-5p_st	0.458941	0.918961	1.05448	0.9987	1.48609	1.17897	1.18318	0.719667
mmu-miR-291a-3p_st	0.350164	0.220529	0.594939	0.53744	0.859207	0.331495	0.50536	0.593948
mmu-miR-291a-5p_st	0.725347	1.03024	0.636653	0.618452	0.683677	0.369344	0.239091	0.845546
mmu-miR-291b-3p_st	0.311964	0.491395	0.412567	0.390322	0.522105	0.389097	0.683022	0.494442
mmu-miR-291b-5p_st	1.2323	2.03298	1.91647	2.1026	1.73471	2.13163	1.3517	1.82459
mmu-miR-292-3p_st	0.723159	0.558501	0.833481	0.560572	0.856275	0.917212	0.919872	0.497551
mmu-miR-292-5p_st	0.519641	0.680408	0.730518	0.696331	0.682031	0.690083	0.233064	0.32936
mmu-miR-293-star_st	0.559034	0.508677	1.02943	0.405026	0.50864	0.876797	0.464355	0.560807
mmu-miR-293_st	0.486168	0.469918	0.553705	0.56449	0.68524	0.530697	0.500581	0.683689
mmu-miR-294-star_st	0.846717	1.68338	0.641885	0.482458	0.457211	0.42539	0.553545	0.633134
mmu-miR-294_st	0.692074	0.544964	0.361479	0.787698	0.599346	0.588622	0.354938	0.386677
mmu-miR-295-star_st	0.894346	0.791649	0.709546	0.492172	1.59063	1.80647	0.837085	0.766873
mmu-miR-295_st	0.747539	0.222465	0.981504	0.729697	0.997189	0.443507	0.429068	0.699198
mmu-miR-296-3p_st	1.09561	1.47628	1.05217	0.802249	0.934134	0.988089	0.893331	0.856887
mmu-miR-296-5p_st	1.2054	0.982044	0.754788	1.51763	0.919891	0.978691	0.541862	1.14725
mmu-miR-297a-star_st	1.54012	0.963661	1.37436	1.02866	1.34073	1.49803	1.63592	1.53773
mmu-miR-297a_st	0.952062	0.587988	1.67607	0.753128	0.448133	0.286388	0.359912	1.32399
mmu-miR-297b-3p_st	0.846717	0.889933	0.955968	0.533732	0.818849	0.995729	0.580998	0.832143
mmu-miR-297b-5p_st	0.64259	0.398527	0.68021	0.378841	0.521152	0.506948	0.531439	0.623921
mmu-miR-297c-star_st	0.723944	0.931625	1.19107	0.942429	0.620373	0.94507	0.515059	0.537142
mmu-miR-297c_st	0.724059	0.532111	0.376941	0.257294	0.28087	0.420262	0.489445	0.774845
mmu-miR-298_st	1.15124	0.952063	0.803274	0.863338	1.15753	1.12293	1.34315	1.00242
mmu-miR-299-star_st	2.36937	1.14943	1.33916	2.56703	1.42801	0.928135	1.22161	0.658591
mmu-miR-299_st	1.57191	1.22739	0.864466	1.81241	0.562044	0.628726	0.638346	0.923712
mmu-miR-29a-star_st	0.59942	0.57898	0.423469	0.477942	0.805881	0.495214	0.31919	0.945097
mmu-miR-29a_st	10.9987	10.9499	11.0165	10.9529	10.8026	11.0065	11.0556	10.9448
mmu-miR-29b-star_st	1.05926	1.04916	1.00757	1.16036	1.38286	1.70323	1.24019	0.660655
mmu-miR-29b_st	5.76325	5.74567	5.7132	5.7869	4.39953	4.39329	4.78429	4.50126
mmu-miR-29c-star_st	1.50285	1.42966	1.00366	1.53628	1.18048	0.656754	0.817235	0.88282
mmu-miR-29c_st	6.34858	5.92666	5.95207	5.8884	5.20414	5.73848	6.24244	6.36115
mmu-miR-300-star_st	0.852563	0.693341	0.586314	0.348219	0.374875	0.369885	0.667186	0.743972
mmu-miR-300_st	3.17007	1.42504	0.888996	3.27953	1.39368	1.09956	0.589779	0.401706
mmu-miR-301a_st	1.70729	1.09388	1.94351	2.48173	0.847039	0.865908	0.808057	0.654734
mmu-miR-301b_st	0.444615	0.497522	0.679189	0.823296	0.803812	0.538045	0.589834	0.885889
mmu-miR-302a-star_st	0.636863	0.534774	0.359912	0.973502	0.661034	0.366279	0.525338	0.159366
mmu-miR-302a_st	0.319449	0.345397	0.489309	0.56439	0.66174	0.476426	0.464597	0.449137
mmu-miR-302b-star_st	0.543982	0.498881	0.498881	0.624655	0.292054	0.849596	0.376498	0.222068
mmu-miR-302b_st	0.565823	0.447571	0.894064	0.523522	0.465666	0.337101	0.489445	0.686022
mmu-miR-302c-star_st	0.502417	0.561819	0.422058	0.228645	0.297861	0.287871	0.250804	0.555491
mmu-miR-302c_st	0.509539	0.686866	0.468745	0.572143	0.608836	0.787621	0.212243	0.45878
mmu-miR-302d_st	0.564505	0.884721	0.437876	0.698302	0.47784	0.936412	0.631675	0.640436
mmu-miR-3072-star_st	5.66297	4.94478	4.93893	5.03141	4.74107	5.58867	3.81302	4.92083
mmu-miR-3072_st	1.31322	1.41911	1.77239	1.63455	1.46426	0.929399	1.29686	1.24208
mmu-miR-3099-star_st	1.00834	0.805445	0.803273	0.711993	0.618441	0.696008	0.783811	0.570247
mmu-miR-3099_st	1.16053	0.375399	0.849772	0.515289	0.525392	0.456363	1.13952	0.710398
mmu-miR-30a-star_st	7.93353	7.99786	7.99252	8.06574	7.89266	7.6478	7.95252	8.03671
mmu-miR-30a_st	10.7018	10.6679	10.5717	10.6751	10.6092	10.6572	10.6213	10.6578
mmu-miR-30b-star_st	3.00107	3.75097	3.93649	2.10679	3.88679	2.09938	3.68773	3.75766
mmu-miR-30b_st	9.0168	8.93662	9.08797	8.85598	8.72193	8.86577	9.10448	8.70099
mmu-miR-30c-1-star_st	3.27019	3.59117	1.7732	3.43792	3.39023	3.08902	3.0358	2.93922
mmu-miR-30c-2-star_st	7.2378	7.11262	7.2687	7.19818	7.46742	7.27139	7.07722	7.45041
mmu-miR-30c_st	11.5784	11.3525	11.5317	11.465	11.2605	11.299	11.4263	11.1283
mmu-miR-30d_st	9.08193	8.95794	8.92857	9.13457	8.91835	9.02449	8.95824	8.83207
mmu-miR-30e-star_st	4.52678	3.94204	4.33045	3.65204	3.12227	2.92551	4.27539	4.3097
mmu-miR-30e_st	7.01932	6.64803	6.52378	7.02863	7.01554	6.54959	7.03698	6.95511
mmu-miR-31-star_st	7.85417	7.77469	7.71764	8.04831	6.54171	6.71006	6.63279	6.63778
mmu-miR-31_st	11.4819	11.5532	11.4447	11.579	11.3393	11.0011	11.0553	11.1205
mmu-miR-320_st	8.745	9.039	8.81565	8.85521	9.08883	8.73548	8.62468	8.86864
mmu-miR-322-star_st	4.96011	5.1004	5.10554	5.46747	4.73529	4.80136	3.52865	4.79018
mmu-miR-322_st	1.42384	1.60055	1.82508	0.730006	1.47347	0.583517	1.04703	0.816458
mmu-miR-323-3p_st	0.67522	0.445164	0.618316	0.152326	1.16241	0.633122	0.489445	0.58645
mmu-miR-323-5p_st	1.41636	0.834266	0.993421	0.618556	0.699762	0.524191	1.16386	1.00872
mmu-miR-324-3p_st	3.15578	3.19819	3.3585	4.29497	2.55253	3.20203	2.16237	2.43865
mmu-miR-324-5p_st	5.62803	5.56752	5.49203	5.55333	5.22464	5.18756	4.5881	3.61479
mmu-miR-325-star_st	1.05397	0.737867	0.64179	0.644445	0.523381	0.704109	0.745192	0.88282
mmu-miR-325_st	0.815955	0.515362	0.359912	0.607178	0.411711	0.58554	0.631675	0.59215
mmu-miR-326_st	2.24959	0.683964	2.39145	3.02051	1.3976	2.46074	2.02851	1.61734
mmu-miR-327_st	2.6211	2.14502	2.93398	2.34012	2.81175	2.97463	3.32748	2.36746
mmu-miR-328_st	5.60214	5.09308	5.17848	5.16547	3.50888	4.94277	5.24174	4.4634
mmu-miR-329_st	0.953348	1.42543	1.62884	1.54303	1.96505	0.940945	1.74017	1.30381
mmu-miR-32_st	2.44197	1.93643	1.96064	0.826999	3.21294	3.25857	2.22445	0.713006
mmu-miR-33-star_st	0.805103	0.493822	0.962386	0.662761	1.00911	0.747734	0.172356	0.496214
mmu-miR-330-star_st	2.53645	1.47839	2.04046	2.42143	1.50823	0.588622	1.79204	1.60853
mmu-miR-330_st	0.587088	1.03735	0.897116	1.33453	1.58555	0.724002	1.11475	0.718791
mmu-miR-331-3p_st	1.96869	2.56247	3.09264	3.39372	2.34641	2.92627	2.80118	1.89416
mmu-miR-331-5p_st	1.37899	1.27047	1.38408	0.95933	0.813047	0.802908	0.332228	0.238231
mmu-miR-335-3p_st	0.491056	0.498881	0.514905	0.547883	0.730513	0.515294	0.402655	0.611255
mmu-miR-335-5p_st	2.60522	3.31044	2.99064	4.13302	3.6918	3.97042	3.80823	2.99954
mmu-miR-337-3p_st	1.53245	0.883361	0.86592	0.229581	0.455467	0.937392	0.789911	0.870655
mmu-miR-337-5p_st	3.15427	3.16217	3.08125	3.24923	1.70642	1.01716	1.42634	2.19955
mmu-miR-338-3p_st	0.398127	0.345397	0.53187	0.357699	0.199323	0.294679	0.283006	0.413941
mmu-miR-338-5p_st	1.98039	1.19121	1.41091	1.19911	0.843293	1.79932	1.40203	1.39669
mmu-miR-339-3p_st	2.10839	2.52167	1.77239	2.14135	1.78656	1.52211	1.18103	1.25675
mmu-miR-339-5p_st	6.23819	6.61461	6.33461	6.37055	6.59253	6.5128	6.54514	6.39084
mmu-miR-33_st	0.846717	0.615941	1.21235	0.587929	0.416972	0.784934	0.768982	0.625587
mmu-miR-340-3p_st	0.365708	0.534268	0.548782	0.793608	0.358353	0.86212	0.60335	0.595231
mmu-miR-340-5p_st	0.695532	0.968337	1.03853	1.06878	1.17757	1.14004	1.24174	0.976873
mmu-miR-341_st	0.830774	0.809496	0.67614	0.85051	1.3105	0.501523	0.666704	0.74907
mmu-miR-342-3p_st	7.21543	7.86452	7.58768	8.0265	8.1273	8.26456	8.48308	8.18022
mmu-miR-342-5p_st	1.23143	1.53497	1.90414	2.04819	2.31145	1.28955	2.56883	1.66424
mmu-miR-343_st	0.836013	0.655657	0.498894	0.398152	0.698772	0.57509	0.783811	0.306086
mmu-miR-344_st	0.654149	0.767379	0.350813	0.263652	0.838951	0.81583	0.565361	0.528309
mmu-miR-345-3p_st	5.39149	5.22483	4.9994	5.29886	5.32171	3.97193	4.60768	4.60754
mmu-miR-345-5p_st	6.43846	6.46651	6.03061	6.30352	6.13722	6.33045	5.54858	6.03553
mmu-miR-346_st	4.20476	3.19101	3.23973	4.31553	4.24692	4.01334	4.37561	4.41561
mmu-miR-3470a_st	0.666158	0.345397	0.638216	0.73702	0.521152	0.520767	0.3372	0.640029
mmu-miR-3470b_st	0.686645	0.391983	0.497013	0.435194	0.414255	0.368858	0.50778	0.488333
mmu-miR-3471_st	0.894502	2.28682	1.89319	1.47066	2.76899	1.88046	1.79204	1.55579
mmu-miR-3472_st	2.36955	1.24146	1.37436	2.30021	1.32141	1.58461	1.79204	1.50768
mmu-miR-3473_st	4.16357	3.13722	2.08558	3.74939	2.48906	3.42527	4.10653	3.86363
mmu-miR-3474_st	1.04294	1.22739	1.34579	0.469931	0.817785	1.06335	1.28377	1.11572
mmu-miR-3475_st	0.566769	0.469499	0.933865	0.662913	0.818554	0.951429	0.869715	1.35257
mmu-miR-34a_st	8.43405	8.80874	8.41851	8.24749	6.3562	6.33662	6.40636	6.7957
mmu-miR-34b-3p_st	1.65382	1.39783	0.602455	0.570808	0.495791	0.896013	0.85281	1.05035
mmu-miR-34b-5p_st	0.64599	0.497064	0.529291	0.566463	0.829953	1.00261	0.921876	0.88282
mmu-miR-34c-star_st	0.955103	2.0195	1.56263	1.01916	0.843293	1.49388	1.46594	1.15874
mmu-miR-34c_st	0.661112	0.670779	0.426568	0.955593	0.39286	0.704909	0.605733	0.889222
mmu-miR-350_st	3.71952	3.94756	3.68592	3.15368	2.4103	2.6066	3.58355	3.78562
mmu-miR-351_st	7.2018	7.17345	7.01359	7.43529	7.28125	7.1078	6.66247	7.00479
mmu-miR-361_st	8.93017	9.26267	8.97303	9.17103	9.00965	8.74166	8.93879	8.92867
mmu-miR-362-3p_st	2.03219	0.767941	1.06618	1.20667	1.20399	1.46428	1.32487	1.12104
mmu-miR-362-5p_st	4.70785	4.98452	5.09107	5.09245	5.15702	5.00211	5.78613	5.08455
mmu-miR-363_st	0.633472	0.361616	0.498881	0.576146	0.708032	0.393974	0.721422	0.384182
mmu-miR-365_st	0.987403	0.426482	1.09794	1.03509	0.97199	0.704109	0.417591	0.927843
mmu-miR-367_st	0.469689	0.38987	0.677674	0.468116	0.156508	0.48575	0.233748	0.779948
mmu-miR-369-3p_st	0.757196	0.331574	1.00248	0.386763	0.519892	0.502258	0.600651	0.60138
mmu-miR-369-5p_st	0.647754	0.639728	0.600811	0.767765	0.853386	0.0899876	0.613968	0.425388
mmu-miR-370_st	0.960377	0.825206	0.565416	0.726447	0.448899	0.456363	0.81577	0.857367
mmu-miR-374-star_st	0.475032	0.48864	0.531662	0.571873	0.368475	0.456363	0.464659	0.449964
mmu-miR-374_st	0.83509	1.23849	0.79184	0.430845	0.563974	0.853961	0.678544	0.526201
mmu-miR-375_st	0.378135	0.655657	0.69146	0.288309	6.56869	0.601592	0.524106	0.491024
mmu-miR-376a-star_st	0.233515	0.587289	0.923282	0.532693	0.452784	0.859166	0.170723	0.264982
mmu-miR-376a_st	1.0045	0.777297	0.656661	1.09951	0.806879	0.694998	1.04866	0.67374
mmu-miR-376b-star_st	1.75531	0.883648	1.42865	0.483102	1.39965	0.577931	1.31037	0.67821
mmu-miR-376b_st	3.99871	0.740626	2.68418	3.18174	2.06013	0.866836	2.06204	1.27138
mmu-miR-376c-star_st	1.4547	0.882865	1.22319	0.937609	1.39796	0.509768	0.542849	1.22739
mmu-miR-376c_st	0.653355	0.783306	0.614073	1.06048	0.68524	0.842783	0.722245	0.878103
mmu-miR-377_st	0.509986	0.770519	1.74873	1.157	0.934754	1.16659	1.0935	1.0853
mmu-miR-378-star_st	8.18823	8.09307	7.5696	8.15334	7.16848	7.38903	7.23606	7.37237
mmu-miR-378_st	11.2531	11.3519	11.1671	11.3026	10.969	10.8966	10.904	10.9022
mmu-miR-379_st	6.91944	5.09928	6.55783	6.69555	5.63747	5.18082	5.44437	3.92671
mmu-miR-380-3p_st	0.398356	0.520154	0.498881	0.608409	0.444476	1.22546	0.637982	0.63112
mmu-miR-380-5p_st	0.475032	0.656001	0.798091	0.334586	0.209658	0.430017	0.872787	0.214289
mmu-miR-381_st	1.29045	0.693464	0.89861	0.937609	0.820668	1.05497	1.46103	1.01825
mmu-miR-382-star_st	0.332834	0.474867	0.661075	0.592422	0.120683	0.360185	0.512529	0.916333
mmu-miR-382_st	4.52639	1.22699	3.98424	2.93141	1.32552	0.437096	1.2172	0.796173
mmu-miR-383_st	4.13156	3.64737	4.17728	2.59771	1.47253	0.774533	1.29781	1.18986
mmu-miR-384-3p_st	0.924684	0.622008	0.638216	0.68606	0.507581	0.727546	0.265554	0.852879
mmu-miR-384-5p_st	0.893413	1.45429	1.33342	1.55441	0.843263	0.84648	1.11265	1.21344
mmu-miR-409-3p_st	5.08734	2.4339	4.46354	4.13246	2.14325	1.37207	2.61608	1.61684
mmu-miR-409-5p_st	2.56329	1.243	2.13541	2.21345	0.947827	0.86212	0.631675	0.57953
mmu-miR-410_st	0.863078	0.817048	0.271334	0.696545	0.521802	0.884262	0.521303	0.238651
mmu-miR-411-star_st	1.07721	0.803257	1.18095	0.744939	0.854453	0.760739	0.606702	0.606391
mmu-miR-411_st	3.84521	2.16076	3.8173	3.50144	1.92243	1.03591	0.944924	2.4354
mmu-miR-412_st	0.509657	0.606481	0.754097	0.34871	0.4095	0.588622	0.489445	0.741614
mmu-miR-421_st	2.89544	3.03493	1.65806	2.8244	2.46343	2.30917	2.29958	1.37197
mmu-miR-423-3p_st	7.31587	7.41139	7.10943	7.21165	6.97321	7.14335	7.1807	6.99729
mmu-miR-423-5p_st	5.30355	4.99338	5.54104	5.11655	5.59916	5.19142	5.01251	5.13791
mmu-miR-425-star_st	3.95757	4.50811	4.38101	4.61531	4.35009	4.00166	2.63697	4.02187
mmu-miR-425_st	8.71913	8.73392	8.46098	8.83626	8.4258	8.48574	8.26806	8.2214
mmu-miR-429_st	2.79176	2.03341	3.306	2.67583	2.97765	0.938983	1.51335	2.29238
mmu-miR-431-star_st	0.662608	0.417748	0.547487	0.504808	0.379923	0.428282	0.426666	0.466563
mmu-miR-431_st	2.54101	1.43728	1.98088	2.21345	0.814992	0.456363	0.391944	0.814992
mmu-miR-432_st	0.585751	0.785953	0.803273	1.01712	1.54496	0.997281	0.836161	0.962336
mmu-miR-433-star_st	0.231692	0.349361	0.359912	0.535689	0.510442	0.600065	0.679768	0.472668
mmu-miR-433_st	0.47226	0.419747	0.792768	1.43078	0.521152	0.661466	0.445431	0.394578
mmu-miR-434-3p_st	4.36433	3.06263	3.40744	3.47091	2.31046	2.5792	3.35869	3.58177
mmu-miR-434-5p_st	0.912433	1.03536	2.20634	1.34526	0.769723	0.477457	0.710242	0.494631
mmu-miR-448_st	0.471619	0.327638	0.705528	0.400122	0.27713	0.577137	0.582803	0.595231
mmu-miR-449a_st	0.640406	0.812543	0.600733	0.804688	0.68524	0.690474	0.797049	0.399572
mmu-miR-449b_st	1.29045	1.22181	1.51296	0.995483	1.22485	1.15849	0.962015	0.986764
mmu-miR-449c_st	0.308966	0.497564	0.512078	0.267099	0.272849	0.453791	0.727331	0.851948
mmu-miR-450a-3p_st	0.64599	0.758158	0.717118	0.68255	0.697395	0.466297	0.631675	0.595717
mmu-miR-450a-5p_st	0.320918	0.642962	0.435304	0.741614	0.408258	0.375838	0.308507	0.847439
mmu-miR-450b-3p_st	0.63571	0.816335	0.677119	0.785058	0.489304	0.45153	0.532889	0.380545
mmu-miR-450b-5p_st	0.914845	1.03446	1.33974	0.411974	0.789625	1.22677	1.11033	1.19417
mmu-miR-451_st	6.42123	6.55764	6.5151	5.97406	5.89562	6.35095	6.4228	6.15494
mmu-miR-452_st	0.616651	0.6405	0.718781	0.883233	0.826859	0.845727	0.616093	0.798328
mmu-miR-453_st	0.6751	0.568704	0.527665	0.611351	1.2331	0.474766	0.39702	0.245619
mmu-miR-455-star_st	2.79655	2.95067	3.02306	3.31635	3.2347	2.53963	2.91303	3.07951
mmu-miR-455_st	8.85372	9.0086	9.17874	9.061	9.52329	9.56579	9.3865	9.48774
mmu-miR-463-star_st	0.401818	0.340014	0.685353	0.393062	0.323275	0.488417	0.433757	0.337101
mmu-miR-463_st	0.459771	0.656753	0.665671	0.605277	0.446901	0.73063	1.07229	0.94677
mmu-miR-464_st	0.431997	0.457946	0.665328	0.464094	0.543454	0.359208	0.601993	0.503549
mmu-miR-465a-3p_st	0.718178	0.537539	0.541467	0.449258	0.55981	0.19221	0.674262	0.465944
mmu-miR-465a-5p_st	0.976498	1.43728	0.650978	0.743	0.700429	1.01855	0.701169	0.34629
mmu-miR-465b-3p_st	0.614539	0.313946	0.32846	0.384945	0.507697	0.312471	0.570159	0.441186
mmu-miR-465b-5p_st	0.531814	0.479979	0.824364	0.779701	0.530158	0.704109	0.517499	0.717155
mmu-miR-465c-3p_st	0.342501	0.521933	0.382964	0.961118	0.459153	0.479415	0.136578	0.606757
mmu-miR-465c-5p_st	1.18811	0.627732	0.49085	0.720778	0.598264	0.816893	0.367943	0.995604
mmu-miR-466a-3p_st	0.629762	0.498881	0.77032	0.90936	0.843293	0.363861	0.783811	0.817265
mmu-miR-466a-5p_st	0.475032	0.392758	0.42403	0.572121	0.71822	0.65274	0.833151	0.337101
mmu-miR-466b-3-3p_st	0.854695	0.988092	0.848231	0.92523	1.05331	0.769647	0.610966	1.02778
mmu-miR-466b-3p_st	0.857192	0.666132	1.18365	0.948084	0.310909	1.05235	0.725529	0.456363
mmu-miR-466b-5p_st	0.416439	0.576686	0.877818	0.516343	0.727366	0.300091	0.437717	0.673036
mmu-miR-466c-3p_st	0.64599	1.01142	0.382445	0.553354	0.835661	1.1584	0.999919	0.764148
mmu-miR-466c-5p_st	0.998637	1.68248	1.69603	0.697582	0.9827	1.80664	1.08755	0.775118
mmu-miR-466d-3p_st	0.416851	0.561067	0.542345	0.894564	0.68524	0.704109	0.811749	0.504709
mmu-miR-466d-5p_st	0.274107	0.427316	0.457181	0.431712	0.267436	0.744532	0.586714	0.483855
mmu-miR-466e-3p_st	0.83889	0.37492	0.993421	1.06245	0.68524	0.580148	0.675942	0.500631
mmu-miR-466e-5p_st	0.287329	0.264748	0.800415	0.532096	0.241746	0.435105	0.387929	0.524159
mmu-miR-466f-3p_st	6.57968	6.49976	6.32479	5.9814	5.88935	6.59287	6.44166	6.51224
mmu-miR-466f-5p_st	3.51142	2.36269	2.39919	2.61329	2.52595	2.85179	2.30163	1.49453
mmu-miR-466f_st	2.39408	1.99617	2.78067	1.417	1.3848	2.4173	2.68785	2.01376
mmu-miR-466g_st	2.01866	2.55875	2.37436	2.14805	2.12962	1.59033	1.38184	1.94857
mmu-miR-466h_st	0.692619	0.597473	0.39612	0.617709	0.338269	0.745651	0.458504	0.396629
mmu-miR-466i_st	3.84521	2.7936	3.10271	2.75371	2.87595	3.06654	3.06284	2.76388
mmu-miR-466j_st	1.0076	1.21308	0.718582	0.400122	0.705468	0.551559	0.844757	0.739881
mmu-miR-466k_st	0.346785	0.265399	0.406685	1.18052	0.483767	0.290292	0.631675	0.328116
mmu-miR-466l_st	1.03654	0.975166	1.40689	1.21741	1.13922	0.727648	0.961114	0.970141
mmu-miR-467a-1-star_st	1.61175	2.33986	1.52983	1.9936	1.12788	1.50975	1.34617	0.750699
mmu-miR-467a_st	1.63616	0.628668	1.07774	0.613189	0.689742	0.38917	0.653945	0.871402
mmu-miR-467b-star_st	1.98285	3.36967	2.50598	1.12205	1.96197	2.14668	0.998132	1.795
mmu-miR-467b_st	0.319449	0.525589	0.386619	0.580062	0.521152	0.704109	0.489445	0.483071
mmu-miR-467c_st	0.774696	0.345397	0.495816	0.340586	0.843293	1.33269	0.618151	0.585069
mmu-miR-467d-star_st	2.37425	1.77635	2.86948	2.4175	2.42335	2.15849	2.29736	1.44037
mmu-miR-467d_st	0.646757	0.83219	0.489492	0.871195	0.856965	0.482832	0.631675	0.395542
mmu-miR-467e-star_st	0.864263	0.890258	0.761506	0.346189	1.1751	0.606168	0.851636	1.05035
mmu-miR-467e_st	0.653148	0.452732	0.495499	0.560512	0.498154	0.700073	0.495499	0.856328
mmu-miR-467f_st	1.5707	1.85559	1.83672	0.805942	1.76923	2.43243	1.42461	1.42198
mmu-miR-467g_st	0.793042	1.28582	0.785268	0.661805	0.571381	0.533608	1.06692	0.888666
mmu-miR-467h_st	0.74935	0.659363	0.984281	0.949964	1.10377	0.296614	0.90204	0.4923
mmu-miR-468_st	0.975387	0.65874	1.17287	0.870284	0.626906	1.08918	0.883546	0.322263
mmu-miR-469_st	0.475032	0.655657	0.873943	0.293839	0.71705	0.462502	0.247796	0.345266
mmu-miR-470-star_st	0.64599	0.655657	0.652127	0.400122	0.547388	0.437475	0.327437	0.731673
mmu-miR-470_st	0.846717	0.733931	1.00156	0.775036	2.17449	0.919729	0.40749	0.591423
mmu-miR-471_st	0.475032	0.856008	0.527374	0.531916	0.478276	0.40746	0.429349	0.294037
mmu-miR-483-star_st	1.45831	1.60514	0.989592	1.09299	1.17697	1.54222	0.437148	0.688477
mmu-miR-483_st	2.50261	3.11565	3.54041	2.39561	3.65749	4.57387	4.58637	3.9394
mmu-miR-484_st	2.03088	1.86204	1.85706	1.64289	1.26605	0.730418	2.48234	0.954985
mmu-miR-485-star_st	1.29045	0.689306	0.716969	1.37891	1.01125	0.533227	0.489445	0.785618
mmu-miR-485_st	1.30306	0.808826	1.7123	1.07789	1.3976	0.978039	0.475831	0.139126
mmu-miR-486_st	7.82347	8.06661	8.33548	7.45655	7.98036	8.2097	7.98194	7.92298
mmu-miR-487b_st	1.03695	2.07978	0.576709	0.532975	0.843045	0.920906	0.789481	0.759598
mmu-miR-488-star_st	0.854174	0.960734	0.403574	0.826445	0.843293	0.120683	0.654916	0.998681
mmu-miR-488_st	0.483131	0.313524	0.416233	0.456443	0.481536	0.337101	0.49	0.841567
mmu-miR-489_st	0.549037	0.723653	1.09111	0.575848	0.582245	0.704109	0.654169	0.592732
mmu-miR-490_st	0.464305	0.39335	0.765648	0.448075	0.529833	0.701768	0.355478	0.329656
mmu-miR-491_st	1.00843	1.69716	1.37306	1.09932	1.86116	0.588622	1.24256	0.865195
mmu-miR-493_st	1.03675	0.655657	0.631351	0.553354	0.513186	0.732513	0.631675	0.409552
mmu-miR-494_st	5.59483	5.72272	5.61503	6.1082	5.68264	5.3328	5.56919	5.91275
mmu-miR-495_st	1.5672	0.924999	0.807358	0.935982	0.455002	0.53649	0.783811	0.595231
mmu-miR-496_st	0.723783	0.717465	0.64429	0.987392	1.44189	0.742358	1.00005	0.954838
mmu-miR-497_st	5.49377	5.68563	5.6835	5.15877	5.14794	5.82221	5.51302	5.29323
mmu-miR-499_st	0.62525	0.345397	0.456679	1.08508	0.546395	0.381975	0.489445	0.505173
mmu-miR-500_st	6.34099	6.49865	6.28016	6.32197	6.33726	6.68027	6.34177	6.77825
mmu-miR-501-3p_st	2.64871	2.9451	2.77544	2.78427	1.24298	3.98521	2.03678	1.71715
mmu-miR-501-5p_st	1.08818	0.976198	0.75949	0.683352	1.7119	1.31123	1.04115	0.83983
mmu-miR-503-star_st	0.692928	0.696917	0.71745	0.44706	0.283173	1.0641	0.598015	0.929758
mmu-miR-503_st	2.71145	1.84709	3.03218	4.04645	2.65918	3.83809	3.26542	2.60268
mmu-miR-504_st	0.64599	0.603388	1.1998	1.2986	0.771399	0.852865	0.685575	0.754206
mmu-miR-505_st	0.351632	0.171951	0.311025	0.247583	0.241746	0.840886	0.338678	0.466699
mmu-miR-509-3p_st	0.3641	0.640335	0.426332	0.400122	0.441295	0.187103	0.67288	0.555939
mmu-miR-509-5p_st	0.484253	1.48754	0.997834	0.569659	1.97517	2.04449	1.11188	1.48252
mmu-miR-511_st	0.53501	0.721937	1.23607	0.405165	0.379918	0.588622	0.463837	0.287132
mmu-miR-532-3p_st	4.62197	4.34335	3.71773	3.95083	4.16257	4.78506	5.3137	5.49946
mmu-miR-532-5p_st	6.63121	6.97969	6.77214	7.11291	7.47304	7.25176	7.18229	7.45242
mmu-miR-539_st	0.448714	0.655657	0.49238	0.553354	0.677066	0.715193	0.489445	0.838314
mmu-miR-540-3p_st	0.659266	0.561989	0.930702	0.527551	0.780319	0.456363	0.538007	0.469639
mmu-miR-540-5p_st	0.735028	0.93391	0.841538	0.632156	0.680471	0.320794	0.720713	0.319473
mmu-miR-541_st	6.78856	5.57104	6.45686	6.54757	5.05218	3.36836	4.48034	4.02188
mmu-miR-542-3p_st	0.52239	1.19118	0.805986	0.962329	0.994496	1.18171	1.11848	1.67126
mmu-miR-542-5p_st	1.1974	1.33106	0.993421	0.844555	0.671469	1.15871	1.17683	1.60985
mmu-miR-543_st	1.44777	1.11265	0.803273	0.898934	0.399066	1.06961	0.836261	0.814226
mmu-miR-544_st	0.485961	0.666586	0.412121	0.244184	0.410515	0.339539	0.786249	0.38931
mmu-miR-546_st	0.710404	0.409811	0.74592	0.889002	1.25615	0.709527	0.919872	0.88282
mmu-miR-547_st	0.560565	0.376429	0.270122	0.408151	0.382904	0.146332	0.375618	0.887319
mmu-miR-551b_st	0.712115	0.816646	0.814674	0.918072	0.815066	1.01716	1.05932	1.41006
mmu-miR-568_st	0.578942	1.24064	0.359912	0.514414	0.970167	0.448178	0.39624	1.05035
mmu-miR-574-3p_st	8.14395	8.3039	8.17282	8.20144	8.93217	8.50088	8.61225	8.76392
mmu-miR-574-5p_st	5.57011	5.32476	5.29656	4.51573	5.36739	5.80068	5.11273	5.59356
mmu-miR-582-3p_st	1.53681	1.64474	1.81199	1.82399	0.488107	1.30602	1.9918	2.25013
mmu-miR-582-5p_st	0.302266	0.509434	0.677599	0.382939	0.69707	0.456363	0.472262	0.391091
mmu-miR-590-3p_st	0.64599	0.655657	0.313869	0.211981	0.583463	0.588622	0.239091	0.456363
mmu-miR-590-5p_st	0.846717	0.328467	0.320714	0.323369	0.964896	0.588622	0.272472	0.428136
mmu-miR-592_st	0.957801	0.759686	0.671722	0.741614	0.758106	1.16429	0.882744	0.606182
mmu-miR-598_st	0.651398	0.212272	0.7388	0.370676	0.848701	0.475017	0.209644	0.393772
mmu-miR-599_st	0.484239	0.471965	0.658121	0.86588	0.694447	0.46557	0.919872	0.500504
mmu-miR-615-3p_st	0.543562	0.413927	0.842533	0.780874	0.958515	0.40907	0.416404	0.456363
mmu-miR-615-5p_st	0.57008	0.524432	0.387136	0.929723	0.400426	0.257308	0.541677	1.09025
mmu-miR-652_st	8.02018	7.95031	7.81898	8.10347	8.48378	8.45105	8.25104	8.30674
mmu-miR-653_st	0.609585	0.998965	0.462476	0.241746	0.374038	0.621503	0.404231	0.846415
mmu-miR-654-3p_st	0.63204	1.00912	0.638216	0.948324	0.671289	0.848169	0.689119	0.595231
mmu-miR-654-5p_st	0.419157	0.599782	0.19211	0.24227	0.241746	0.232281	0.409171	0.456363
mmu-miR-664_st	2.01394	0.844873	1.2085	0.937609	1.62264	1.80884	1.08755	1.61811
mmu-miR-665_st	3.15427	0.571239	1.94622	1.51909	1.09579	0.916411	0.690358	1.22418
mmu-miR-666-3p_st	0.576687	0.497036	0.600536	0.486956	0.365893	0.335257	0.484301	0.479183
mmu-miR-666-5p_st	0.809873	0.610618	0.62038	0.521622	0.553708	0.82298	0.671873	0.757299
mmu-miR-667_st	1.69262	1.26049	1.96064	1.74743	2.40823	2.3887	2.5352	1.65463
mmu-miR-668_st	1.21678	0.498881	0.423759	0.71088	1.17837	0.224855	0.919872	0.841226
mmu-miR-669a_st	0.572864	0.437155	0.579715	0.345135	0.770166	0.548239	0.9803	0.516791
mmu-miR-669b_st	0.346266	1.01169	1.413	0.741614	1.28559	1.37436	1.22739	0.653787
mmu-miR-669c_st	2.14157	2.10016	2.63319	2.45542	2.42508	2.31419	2.50433	2.47428
mmu-miR-669d_st	0.392903	0.561463	1.01934	0.741614	0.244695	0.273524	0.997565	0.553167
mmu-miR-669e_st	0.662396	0.756362	0.268466	0.416756	0.427447	0.456363	1.07091	0.474425
mmu-miR-669f_st	0.81061	1.08182	1.47598	0.726252	0.858137	0.735275	0.876594	1.56297
mmu-miR-669g_st	0.49098	0.70476	0.868103	0.449225	0.357273	0.40193	0.601541	0.421534
mmu-miR-669h-3p_st	0.64599	0.803461	1.02653	0.980446	0.794333	0.603186	1.01357	0.799254
mmu-miR-669h-5p_st	0.31141	0.551049	0.498881	0.360753	0.505471	0.58696	1.07576	0.265425
mmu-miR-669i_st	0.741114	0.79141	1.37483	1.34526	1.15641	1.05161	1.79204	1.57956
mmu-miR-669j_st	0.346882	0.559997	1.48664	0.741614	1.64404	2.36994	2.27383	1.19205
mmu-miR-669k_st	0.64599	0.667805	0.807141	0.910539	0.543799	0.588622	0.792976	0.595231
mmu-miR-669l_st	0.843644	0.841799	0.701274	0.910871	0.535908	0.733281	0.780738	0.688079
mmu-miR-669m_st	1.12144	1.57591	0.638216	0.85222	0.822962	0.577311	0.983252	0.494912
mmu-miR-669n_st	1.14828	0.677789	1.23374	1.56	1.09228	1.08711	0.630979	1.36896
mmu-miR-669o_st	0.524149	0.850021	0.731529	0.757559	0.55686	0.652129	0.695183	0.611176
mmu-miR-670_st	0.475032	0.674227	0.535258	0.937609	0.296029	0.588654	0.489445	0.605761
mmu-miR-671-3p_st	3.46264	2.82495	3.73748	2.29732	1.86428	2.57634	2.38166	3.05031
mmu-miR-671-5p_st	4.84594	4.97703	5.02	4.5024	4.92075	5.40746	4.81945	5.29585
mmu-miR-672_st	0.616724	0.824914	0.421802	0.664536	0.984984	0.379285	0.706732	0.614679
mmu-miR-673-3p_st	0.64599	0.523901	0.897949	0.518868	0.374875	0.479824	0.750421	0.608389
mmu-miR-673-5p_st	1.3071	0.611247	0.709601	0.529532	0.503603	0.243429	0.351457	0.741614
mmu-miR-674-star_st	3.41427	3.37318	2.36403	3.40316	3.97885	1.45599	3.51635	3.16182
mmu-miR-674_st	8.04568	8.22529	8.05733	8.1582	8.45738	7.97675	7.96691	8.13171
mmu-miR-675-3p_st	1.09843	1.03446	0.278261	0.592525	0.747441	0.627792	0.639542	0.499379
mmu-miR-675-5p_st	0.846717	0.614145	0.498881	0.964072	0.845927	0.462628	1.3296	0.425395
mmu-miR-676-star_st	2.1095	3.1923	1.61858	3.2753	0.374875	0.853868	1.25346	0.362327
mmu-miR-676_st	9.33203	9.27566	9.03445	9.39508	6.96165	6.45011	6.83429	6.9104
mmu-miR-677_st	0.533629	0.245801	0.798505	0.425338	0.710456	0.376038	0.670612	0.741614
mmu-miR-678_st	0.945883	0.831269	1.10062	1.05517	0.895733	1.40163	0.944738	1.19638
mmu-miR-679_st	0.792631	0.750965	0.542338	0.785072	0.418332	0.504546	0.532902	0.290186
mmu-miR-680_st	0.585939	1.54818	1.10125	1.27011	0.793065	1.05191	1.44771	0.444926
mmu-miR-681_st	0.619891	0.405848	0.967322	0.374023	0.65914	0.52707	0.646182	1.24934
mmu-miR-682_st	0.788994	0.498881	0.96433	0.734851	0.483935	0.683332	0.466059	0.595231
mmu-miR-683_st	0.417402	0.696572	0.465713	0.238744	0.629804	0.629536	0.576239	0.378016
mmu-miR-684_st	0.64599	0.611148	0.535207	0.666505	0.513825	0.231757	0.788643	0.595231
mmu-miR-686_st	0.725888	0.824133	1.12543	0.60646	0.586355	0.727942	0.915818	0.913948
mmu-miR-687_st	0.526997	0.406959	1.00337	0.488552	0.441841	0.744627	0.323331	0.55865
mmu-miR-688_st	0.456669	0.520015	0.359912	0.576901	1.3976	0.704109	0.489445	0.747178
mmu-miR-689_st	2.12383	2.28169	0.588103	1.28428	1.30739	2.30917	1.88764	1.39058
mmu-miR-690_st	10.6231	10.6378	10.8085	11.8197	10.9277	10.5665	10.4665	10.6906
mmu-miR-691_st	2.1116	2.37571	2.40735	2.13072	1.86854	3.35458	2.92559	2.54318
mmu-miR-692_st	0.433727	0.623066	1.1077	0.389844	0.50293	0.584797	1.06933	0.709509
mmu-miR-693-3p_st	0.222122	0.655657	0.0889997	0.606625	0.42848	0.452238	0.221794	1.19865
mmu-miR-693-5p_st	0.322064	0.345397	0.164464	0.386973	0.4482	0.853622	0.282361	0.595231
mmu-miR-694_st	0.522069	1.0109	0.748441	0.66215	0.421912	0.645632	0.783811	0.607362
mmu-miR-695_st	3.52153	3.64502	4.46288	2.41935	4.2554	3.13557	4.44827	3.00442
mmu-miR-696_st	0.468084	0.369532	0.239091	0.944557	0.521152	0.581673	0.690323	0.619579
mmu-miR-697_st	0.480106	0.357475	0.607355	0.555002	0.317731	0.517496	0.782286	0.408618
mmu-miR-698_st	0.901228	0.74824	0.732201	0.802714	0.994213	1.25917	0.927336	0.974935
mmu-miR-700_st	3.53431	3.30102	3.27396	3.86113	2.89451	3.28028	5.1313	2.60354
mmu-miR-701_st	1.05565	0.520413	0.363637	0.400122	0.370584	0.339893	0.783811	0.623476
mmu-miR-702_st	0.974072	1.1422	0.675117	0.652995	1.10875	0.827031	0.612367	0.694872
mmu-miR-703_st	0.65098	0.632267	1.10983	0.622304	0.799478	0.893725	0.622831	0.572777
mmu-miR-704_st	0.604777	1.43793	0.787851	0.64522	0.646343	0.765041	0.704684	0.899176
mmu-miR-705_st	5.96281	5.3464	6.08779	5.78753	6.08767	6.13444	6.58629	6.02979
mmu-miR-706_st	3.81428	4.15649	5.5835	5.39351	5.48837	6.61761	3.89558	5.57134
mmu-miR-707_st	1.21843	0.49979	0.638216	0.945331	0.527986	0.747792	0.489445	0.585747
mmu-miR-708-star_st	0.662862	0.392681	0.484686	0.450629	0.376835	0.307713	0.444815	0.458323
mmu-miR-708_st	0.387424	0.575342	0.5586	0.613073	0.376759	0.498628	0.584623	0.595231
mmu-miR-709_st	13.9687	13.977	14.0316	13.8912	14.1351	14.0814	14.3224	14.1174
mmu-miR-710_st	0.498092	0.304584	0.516267	0.675484	0.397935	1.13332	0.256477	0.88282
mmu-miR-711_st	0.61939	0.667186	0.880919	0.697713	0.443066	0.771678	0.643204	1.36636
mmu-miR-712-star_st	0.690904	0.749959	0.835102	1.10889	1.00911	1.56263	1.04235	1.22739
mmu-miR-712_st	1.90892	0.901429	1.96064	1.77529	2.17803	1.27376	0.857541	0.715607
mmu-miR-713_st	0.989696	1.07228	0.783269	0.553354	0.910578	1.60045	0.774654	1.08817
mmu-miR-714_st	1.74585	2.49207	2.69315	2.0275	3.12555	2.66819	2.27127	2.77063
mmu-miR-715_st	1.08299	0.844873	0.946885	0.885226	0.708977	0.927913	0.633057	1.13814
mmu-miR-717_st	0.488597	0.612403	0.570804	1.12205	0.695318	0.256428	0.717762	0.450642
mmu-miR-718_st	0.614354	0.269107	0.638216	0.677512	0.753352	0.191801	0.301334	0.73752
mmu-miR-719_st	0.79447	0.934909	0.498881	0.584917	1.30943	3.05882	2.20962	1.01037
mmu-miR-720_st	4.79714	5.13262	4.23855	4.90394	4.86498	4.82425	3.12434	4.43568
mmu-miR-721_st	0.846717	1.03446	0.627713	0.5572	1.59063	1.22508	1.36719	0.619362
mmu-miR-741_st	0.74485	0.836319	0.69735	0.784715	0.712313	0.797288	0.969113	0.553947
mmu-miR-742-star_st	0.433032	0.620735	0.38085	0.528623	0.643007	0.557533	0.359912	0.522647
mmu-miR-742_st	0.446229	0.633973	0.654901	0.503904	0.386171	0.733046	0.439995	0.739656
mmu-miR-743a_st	1.24768	0.841515	0.548331	0.741614	1.41296	0.868962	0.70041	1.03406
mmu-miR-743b-3p_st	0.257634	0.520501	0.304462	0.480468	0.923639	0.792393	0.554816	0.806985
mmu-miR-743b-5p_st	1.0051	0.485573	0.639057	0.899997	0.521152	0.926061	0.489445	0.88282
mmu-miR-744-star_st	1.73125	1.06239	1.13218	1.57018	1.48119	1.23468	0.818351	1.01246
mmu-miR-744_st	8.01897	8.16721	7.80681	7.87287	7.80596	7.19664	7.73653	7.62286
mmu-miR-758_st	0.319449	0.565373	0.239091	0.732786	0.196085	0.499285	0.414902	0.796605
mmu-miR-759_st	0.300289	0.818374	0.476829	0.42455	0.381004	0.341789	0.417814	0.619659
mmu-miR-760_st	0.763331	0.826412	0.801974	0.527414	1.18965	0.460738	0.51473	0.472533
mmu-miR-761_st	0.735455	1.00007	0.524745	0.774574	0.613932	1.19348	0.727741	0.588695
mmu-miR-762_st	6.66985	6.64119	6.92586	6.67621	6.46239	6.64808	6.62252	6.95591
mmu-miR-763_st	0.973422	0.498881	0.592988	0.553354	0.886958	0.700129	0.941518	0.79847
mmu-miR-764-3p_st	0.715045	1.43728	0.872328	0.759485	1.05658	0.604416	1.01969	0.664285
mmu-miR-764-5p_st	0.799938	0.989336	1.0202	0.69649	0.963982	0.530632	0.621071	0.361741
mmu-miR-767_st	0.434495	0.458768	0.786193	0.458565	0.534429	0.821247	0.783811	1.05035
mmu-miR-770-3p_st	0.793887	1.048	1.4204	0.889511	0.886013	0.484998	1.048	0.569871
mmu-miR-770-5p_st	0.760495	0.948238	0.684449	0.948456	1.20399	0.753848	0.919872	1.05786
mmu-miR-7a-star_st	1.42379	1.34414	1.87806	0.972159	1.00911	1.8586	1.1979	1.60853
mmu-miR-7a_st	1.22078	1.15651	1.94313	1.75798	1.20499	0.588622	1.65085	1.38044
mmu-miR-7b_st	0.485599	0.355964	0.490316	0.391558	0.517793	0.357219	0.480881	0.447799
mmu-miR-802_st	1.77831	1.25495	0.811089	1.62447	1.02165	0.505737	0.540878	0.934253
mmu-miR-804_st	0.518006	0.402787	0.312217	0.164511	0.564127	0.685201	0.67465	0.283455
mmu-miR-871_st	0.682168	0.844873	0.638216	0.574861	1.03984	1.21318	1.09674	1.07449
mmu-miR-872-star_st	2.26772	1.54028	1.14404	1.90883	1.75564	1.73151	1.38593	1.10105
mmu-miR-872_st	0.685764	1.00897	0.469119	0.912122	0.80074	0.743882	0.547799	0.565571
mmu-miR-873_st	0.361591	0.729216	0.42979	0.400122	0.68524	0.662181	0.31265	0.216509
mmu-miR-874_st	1.53682	3.35866	3.67558	4.26279	2.90009	2.60516	3.74626	2.52361
mmu-miR-875-3p_st	1.39745	1.00102	1.63246	1.33014	0.999443	2.1033	0.939962	1.22403
mmu-miR-875-5p_st	0.467834	0.592174	0.287672	0.526118	0.235564	0.356024	0.531336	0.430395
mmu-miR-876-3p_st	0.514387	0.726377	0.334514	0.553354	0.591872	0.20699	0.606278	0.469994
mmu-miR-876-5p_st	0.690385	0.345397	0.550717	0.696006	0.41927	0.633017	0.443837	0.595231
mmu-miR-877-star_st	1.50637	1.17667	1.39864	1.13993	1.24406	1.01716	1.26968	1.25167
mmu-miR-877_st	3.75232	4.17535	4.09487	3.3783	3.20518	3.44513	3.091	3.07381
mmu-miR-878-3p_st	1.29045	0.532083	0.803273	0.662056	1.01934	0.89401	0.318632	0.721513
mmu-miR-878-5p_st	0.707787	0.498881	0.874974	0.669881	0.390442	0.850051	0.283003	0.379298
mmu-miR-879-star_st	0.272152	0.62506	1.13035	0.307449	0.286285	0.520042	0.239091	0.432416
mmu-miR-879_st	0.579849	0.879656	0.29377	0.916157	0.648236	0.795978	0.71767	0.630906
mmu-miR-880_st	0.571282	0.844873	0.359912	0.337996	1.10352	0.448075	0.689093	0.393941
mmu-miR-881-star_st	0.530996	0.561475	0.359912	0.45476	1.10778	0.39181	0.784464	0.599581
mmu-miR-881_st	0.601587	1.03446	0.759295	0.684258	0.785937	0.544219	0.531828	0.246766
mmu-miR-882_st	0.941227	0.508716	0.622339	0.616412	0.60105	0.448047	0.615797	0.458742
mmu-miR-883a-3p_st	0.62572	0.478611	0.622661	0.591611	1.18843	0.296841	0.61612	0.632522
mmu-miR-883a-5p_st	0.608924	1.07037	0.790224	0.733017	0.296211	0.456363	0.460512	0.63114
mmu-miR-883b-3p_st	0.402761	0.221396	0.461451	0.414654	1.02364	0.456363	0.503977	0.264831
mmu-miR-883b-5p_st	0.561961	0.666468	0.558723	0.509509	0.854104	0.725731	0.86749	0.794042
mmu-miR-9-star_st	0.657298	0.655657	0.510189	1.12205	0.997252	0.928276	0.394317	0.606539
mmu-miR-92a-star_st	2.89352	2.18546	3.09264	3.24171	3.07584	2.50324	3.14315	2.73332
mmu-miR-92a_st	9.22383	9.12868	9.29215	8.97817	9.4343	9.35726	9.64998	9.54255
mmu-miR-92b_st	1.7418	1.57018	1.50726	0.81556	1.30524	1.74143	1.31421	0.973518
mmu-miR-93-star_st	3.01036	4.31103	3.78149	3.21084	3.4645	4.29333	2.92559	3.83798
mmu-miR-93_st	9.67308	9.84953	9.74407	9.7205	9.94002	9.92193	9.93154	9.9865
mmu-miR-96_st	0.528596	0.575801	0.845167	0.595248	0.76216	0.642186	1.31283	1.05035
mmu-miR-98_st	4.25837	3.41645	4.34263	4.13194	4.11663	4.13832	3.6027	4.17717
mmu-miR-99a_st	9.37316	9.21911	9.42931	9.24731	9.43982	9.51197	9.39982	9.3413
mmu-miR-99b-star_st	1.64126	2.87346	1.9506	1.95802	3.10691	1.75506	3.5178	0.88282
mmu-miR-99b_st	8.2999	8.51303	8.31622	8.54362	8.72356	8.55406	8.55965	8.59335
mmu-miR-9_st	0.421633	0.144526	0.395473	0.504302	0.467753	0.624183	0.569337	0.320689
v11_mmu-miR-197_st	0.804813	1.20212	0.854984	1.77431	0.983842	0.836855	0.89587	0.88282
v11_mmu-miR-467a-str_st	2.92369	1.86951	1.77239	1.68282	1.83082	1.73317	1.23046	1.0138
v11_mmu-miR-685_st	5.50933	5.60135	5.62314	6.39797	5.63349	5.425	5.24503	5.29214
v11_mmu-miR-699_st	2.9076	3.02765	1.75972	2.99391	3.63838	3.4428	2.13907	2.48351
v11_mmu-miR-805_st	8.98372	9.20148	9.46027	9.18285	8.76866	8.88966	8.81929	9.27269
