# Supplementary material for: Lack of miR-379/miR-544 Cluster Resists High-Fat Diet-Induced Obesity and Prevents Hepatic Triglyceride Accumulation in Mice
Source: Front Cell Dev Biol. 2021 Aug 30;9:720900. doi: 10.3389/fcell.2021.720900 (PMC8435714; doi:10.3389/fcell.2021.720900)
Supplement: Supplementary file 6 [file Table_2.XLSX]

## Sheet: Table S1
Geneid	KO_1	KO_2	KO_3	WT_1	WT_2	WT_3	logFC	logCPM	F	PValue	FDR
Cyp2c39	0.0317155	0.668982	0.540412	0.108895	18.3723	0.553488	-4.31054	2.74434	7.55248	0.0248674	0.322752
RP23-174E11.2	0.108526	0.520262	0.115575	4.59566	0.844482	1.99917	-3.78396	-0.202258	16.7249	0.00336557	0.225728
Gm27703	2.09553	1.50687	2.23166	25.782	8.15309	13.7139	-3.56667	0.207711	31.3453	0.000481395	0.217255
RP23-356D13.11	0.0890407	0.102445	0.0758598	1.08021	0.153969	0.880547	-3.52656	0.58904	20.0664	0.00197276	0.217255
Gm42614	0.852911	0.533318	0.434412	8.27607	1.76341	2.6965	-3.40496	2.15945	23.7815	0.00117171	0.217255
Gm14636	0.0246656	0.015766	0.0262679	0.263477	0.0284346	0.167399	-3.30475	-0.428176	13.4227	0.00618575	0.241979
1500005C15Rik	0.096286	0.0692378	0.0512703	0.440794	0.270559	0.816836	-3.29465	-0.239865	27.4895	0.000739306	0.217255
Gm14049	1.35913	0.608117	0.385978	9.12569	1.09676	4.65596	-3.23857	1.08883	14.6817	0.0048507	0.23219
Gm43410	0.541705	1.21188	0	5.28458	1.24896	4.85187	-3.2253	2.53011	11.2423	0.00987578	0.262731
Gm22018	1.75961	2.10885	1.40543	12.0832	3.42305	17.4865	-3.15036	-0.00717498	19.4408	0.00216882	0.217255
Ttn	0.00887899	0.0108777	0.00420256	0.0101619	0.00810327	0.124823	-3.0765	1.90081	8.49438	0.019223	0.30089
Gm23127	0.886571	2.12507	0.944163	9.63941	4.59918	8.59563	-2.99792	-0.484237	22.3624	0.0014185	0.217255
Cyp46a1	0.435127	0.260745	0.376507	0.902625	4.51453	0.632807	-2.95607	1.49494	17.8538	0.00278729	0.225728
Gm37606	0.166446	0.124121	0.118172	1.10064	0.399747	0.66343	-2.95478	0.629263	30.1409	0.000547783	0.217255
A430027C01Rik	0.736113	0.0672163	0.11199	2.6879	0.424296	1.49535	-2.91424	0.804349	9.56028	0.0145452	0.273382
Gm42587	0.14545	0.139454	0	0.665864	0.100605	0.7615	-2.89532	-0.450513	8.39062	0.0196429	0.303145
Gm22043	1.45891	2.44786	1.55369	15.4449	4.09948	8.48682	-2.88861	0.0522487	18.6298	0.00246067	0.219356
Gm10804	0.141286	0.0169328	0.150464	0.282977	0.992519	0.325332	-2.86961	0.284648	17.1233	0.00314572	0.225728
Gm38034	0.306379	0.267046	0.14831	1.59386	0.770605	1.26919	-2.86349	0.794412	34.9027	0.000336139	0.217255
Gm38120	0.2607	0.142831	0.118986	1.10823	0.47227	0.974924	-2.84511	1.45231	33.6678	0.000379412	0.217255
Klra7	0.0911101	0.262064	0.145543	0.886337	0.354482	1.06001	-2.69194	-0.467309	15.7341	0.00400155	0.229726
Ssbp2	0.0796255	0.0208209	0.0077089	0.2154	0.0813614	0.182472	-2.66618	-0.113202	11.8806	0.00851475	0.257407
Gm6542	1.56758	1.21668	0.635964	8.54325	1.22625	4.41472	-2.63189	1.38336	12.6071	0.00730132	0.252792
3110080O07Rik	0.62086	0.865846	0.120217	3.81124	0.585596	2.46251	-2.63114	0.734155	9.86326	0.0135051	0.271417
Gm17116	0.568876	0.381799	0.302915	2.21365	0.983701	2.04072	-2.59741	0.346589	24.8534	0.00102007	0.217255
Gm20699	0.479339	0.893629	0.623915	3.8402	0.897945	3.33061	-2.58299	2.06293	18.7224	0.00242497	0.219356
Gm42576	0.121491	0.174725	0.0862552	0.533007	0.367644	0.706738	-2.57206	0.149209	26.9167	0.000791171	0.217255
Gm38365	0.269556	0.055381	0.0615141	0.925514	0.116529	0.50402	-2.56809	0.160256	8.10158	0.0212358	0.308558
E430021H15Rik	0.533122	0.606987	0.408073	2.66943	0.878662	2.63286	-2.56033	2.35476	26.591	0.000822688	0.217255
6720464F23Rik	0.362642	0.853432	0.35109	2.69777	1.28267	2.26938	-2.53443	2.38457	26.7483	0.000807267	0.217255
Gm43702	0.158441	0.282118	0.0964188	0.880767	0.332685	0.899739	-2.49192	0.383821	16.6054	0.0034352	0.225728
Gm28438	482.565	513.281	528.32	803.681	4856.08	648.434	-2.4805	8.90456	13.2221	0.00643906	0.245082
A930019D19Rik	0.421075	0.346045	0.192183	1.10153	1.14419	1.51635	-2.46198	-0.148628	27.5739	0.000732024	0.217255
Gm20677	3.11498	3.73323	2.90266	10.6952	12.7928	13.9679	-2.44536	0.429946	47.9057	0.000112518	0.217255
D130040H23Rik	0.0769388	0.172124	0.0819367	0.689771	0.188477	0.360542	-2.44395	0.439049	13.9071	0.00562344	0.233132
Gm37864	0.149924	0.179681	0.0997895	0.364623	0.178234	1.09018	-2.43657	0.301319	11.5598	0.00913066	0.259947
Gm2366	0.217079	0.152629	0.123296	1.12628	0.150149	0.505117	-2.43629	0.787194	10.5162	0.0115627	0.270201
Ppp1r3g	0.320278	0.043868	0.0974523	0.628382	0.949414	0.15526	-2.41494	0.109447	9.11669	0.0162566	0.284999
AC157822.2	5.76271	6.31449	5.26033	22.6128	9.96489	30.3303	-2.38601	0.128851	18.9473	0.0023409	0.217255
Gm37205	0.105313	0.181749	0.0448615	0.458013	0.182107	0.592206	-2.38242	-0.226694	11.9566	0.00837653	0.257407
Gm37052	0.377677	0.271582	0.335175	1.72899	0.571444	1.09851	-2.35304	0.611529	19.6647	0.00209595	0.217255
Rn7s2	1.34463	1.65755	1.22741	5.49616	2.32514	7.07707	-2.34247	0.156673	17.9161	0.00275917	0.225728
Gm26316	10.2582	11.5711	10.282	65.6086	14.3474	27.497	-2.34207	2.35275	15.7472	0.0039922	0.229726
Gm8482	0.367052	0.46923	0.912089	2.24047	1.26941	2.60971	-2.33813	-0.420662	16.8113	0.00331631	0.225728
Siglecg	0.131897	0.0229928	0.0383087	0.247018	0.0725699	0.348761	-2.32334	-0.279808	8.3364	0.0199299	0.304304
Gm14537	0.384822	0.27672	0.512275	1.98192	0.166359	1.86549	-2.31033	-0.656208	6.73927	0.0313775	0.349675
Rnf125	15.5084	22.8628	19.8281	95.7172	31.187	58.929	-2.27308	5.97497	23.7119	0.00118249	0.217255
Gm13689	0.168254	1.61319	0.895921	4.5253	1.38199	2.93632	-2.26124	0.591593	9.08188	0.0164013	0.28521
Gm37694	0.135085	0.15542	0.14386	0.742097	0.21023	0.47149	-2.24385	-0.344523	12.5373	0.00740802	0.252792
Gm37559	0.346317	0.531267	0.442576	2.06106	0.419196	1.81314	-2.23879	-0.128229	10.3856	0.0119215	0.270201
Gm13181	0.64689	0.56854	1.03337	2.59127	2.70329	1.93381	-2.22623	0.928853	42.671	0.000168832	0.217255
Gm43484	0.0772741	0.0648278	0.113154	0.143714	0.47603	0.22476	-2.21907	0.337523	21.6154	0.00157456	0.217255
Gm15666	0.670083	0.856617	0.555031	3.32326	0.772472	2.38212	-2.18674	0.343173	11.965	0.00836139	0.257407
Rpsa-ps10	1.56277	1.24863	1.04018	1.41596	9.85229	1.45203	-2.17006	1.4291	9.49971	0.0147651	0.274109
Gm37423	0.241406	0.363716	0.201998	1.18409	0.432349	0.869336	-2.16957	1.05628	18.1011	0.00267762	0.225728
Gm38384	1.02722	0.787904	0.929857	3.76207	1.2878	3.08738	-2.13759	1.19815	19.7469	0.00206999	0.217255
A130048G24Rik	1.08968	1.1854	1.24973	4.84461	1.73933	3.73832	-2.1327	2.84551	25.3975	0.000952456	0.217255
Gm24950	5.12912	3.18204	6.42624	20.0279	6.26066	16.6737	-2.12695	1.04844	16.0517	0.00378251	0.229726
Gm15712	0.797608	0.477957	0.743242	3.3091	0.775813	1.78828	-2.1268	0.781845	12.4407	0.00755903	0.25459
Gm37215	0.274633	0.570511	0.194982	1.36203	0.395746	1.42009	-2.12512	0.0481666	9.69548	0.0140691	0.272692
Gm38126	0.100772	0.0966182	0.0613246	0.428379	0.0373403	0.307063	-2.11638	-0.297359	6.24275	0.03656	0.369671
Cyp2j8	0.190566	0.292338	0.162356	0.872406	0.230669	0.849898	-2.11287	-0.351894	9.7939	0.0137347	0.27144
Hmgb1-rs16	1.31612	0.991468	0.700806	4.41127	0.812797	3.55464	-2.10352	0.459604	9.61349	0.0143554	0.272986
RP24-325N9.5	1.31344	0.550944	0.69938	2.44274	2.12925	2.9448	-2.08405	0.431594	23.5093	0.00121462	0.217255
4930469K13Rik	0.908164	1.02904	0.351694	3.59061	0.713817	2.32131	-2.07369	0.255171	8.37045	0.0197491	0.303402
Gm43509	0.133293	0.127799	0.118293	0.584788	0.0576227	0.452314	-2.06876	-0.398281	6.37742	0.0350536	0.365648
Gm6420	1.11588	0.687782	0.763949	3.37523	0.895875	3.01382	-2.06555	0.437025	12.0433	0.00822223	0.257407
Rassf4	0.419266	0.341986	0.299889	0.444037	2.43468	0.376158	-2.06478	2.82616	10.7661	0.0109128	0.268478
Ntrk2	0.0751332	0.0400201	0.00889042	0.181533	0.122703	0.0526098	-2.04678	0.343795	7.93445	0.0222313	0.312484
Gm45190	0.605009	0.435054	1.77185	2.07729	3.8578	2.05302	-2.0451	0.628722	15.8113	0.00394688	0.229726
Gm44552	0.323488	0.221539	0.246073	1.16358	0.159822	0.896096	-2.03012	-0.422523	6.97024	0.0292837	0.34283
Gm44237	2.4627	2.47925	2.22927	7.5396	5.32312	7.16302	-2.02935	2.24244	55.1304	6.81926e-05	0.217255
Gm45033	0.23655	0.279138	0.155025	0.749713	0.534901	0.617463	-2.02626	0.626758	25.3957	0.000952673	0.217255
Gm42724	0.920982	0.977629	0.840693	4.14094	1.45037	1.78585	-2.00626	1.73234	16.6721	0.00339614	0.225728
Gm15903	0.813222	0.259901	0.594347	2.0257	0.730685	1.68511	-2.00492	2.04042	14.8412	0.00470843	0.23219
Gm42515	0.225169	0.154205	0.0513848	0.478594	0.26421	0.452212	-1.99074	0.168083	11.8736	0.00852765	0.257407
Clec5a	0.0900424	0.258993	0.0958915	0.480914	0.155701	0.596545	-1.98699	0.307555	8.57467	0.0187065	0.297992
Gm43168	0.142995	0.342753	0.114213	0.654629	0.309085	0.727855	-1.98599	-0.424127	9.585	0.0144567	0.273382
Gm11346	0.223834	0.136569	0.108352	0.535642	0.193527	0.552403	-1.98582	-0.0524242	11.2699	0.00973595	0.262125
Zfp618	0.135564	0.0886203	0.0787475	0.387881	0.143847	0.280792	-1.985	0.96846	16.2534	0.00365112	0.22904
Gm38380	0.589602	0.68819	0.491401	2.22976	0.775737	1.73977	-1.98328	1.45511	17.3937	0.0030067	0.225728
Gm25427	5.59487	9.11923	2.38332	17.2889	9.67465	20.0704	-1.96607	0.341895	11.7444	0.00876973	0.257407
Gm44068	0.270804	0.285606	0.201877	0.836821	0.538516	0.682641	-1.96587	0.203402	20.9613	0.00172916	0.217255
Gm43258	0.147762	0.226674	0.15736	0.777918	0.076653	0.573042	-1.95782	-0.400341	5.62743	0.0445877	0.390608
Gm13423	1.68728	2.17772	0.829332	5.34761	2.30045	4.90764	-1.95782	1.52008	15.2697	0.00435126	0.229726
Gm42432	0.42766	0.307524	0.379533	1.346	0.647071	0.898368	-1.92744	0.301334	17.2676	0.00307056	0.225728
Gm37101	0.440863	0.347211	0.352126	1.24339	0.571756	1.09911	-1.9148	1.46526	23.0221	0.00129643	0.217255
6430590A07Rik	0.873333	0.714198	0.930064	2.6458	0.866126	2.81412	-1.91382	2.88733	17.1855	0.00311303	0.225728
Gpr12	0.527637	0.439903	0.635205	1.39154	2.36031	0.467079	-1.91331	1.42547	14.088	0.00542993	0.23219
C530050E15Rik	0.165207	0.129598	0.127955	0.464101	0.220749	0.393154	-1.89187	0.143561	15.8218	0.00393952	0.229726
Gm37447	0.177133	0.188701	0.167679	0.47303	0.289281	0.610618	-1.89163	0.106464	17.0334	0.00319376	0.225728
Pax5	0.104149	0.193472	0.187169	0.402294	0.135071	0.67528	-1.87627	1.48297	10.2076	0.0124336	0.271001
Pdgfrl	0.202783	0.212099	0.0392646	0.358674	0.175326	0.643435	-1.87542	-0.00601863	6.99633	0.0290584	0.342613
Gm43059	0.87188	1.07478	1.01695	3.70634	1.11279	2.45545	-1.86851	1.40557	13.9916	0.00553202	0.233132
Gm43984	0.583515	0.366545	0.599992	2.14166	0.504507	1.07295	-1.86261	1.48982	10.6333	0.0112522	0.270201
Gm38067	0.512643	0.57825	0.353258	1.6221	0.495377	1.46184	-1.85968	0.849528	11.7056	0.00884412	0.257716
Gm6153	0.708084	0.522229	0.986105	2.05716	0.894768	2.4292	-1.84468	0.593449	13.8485	0.00568793	0.234728
Gm23445	10.7714	20.1385	10.8976	44.9966	11.6412	45.4283	-1.83979	1.52357	9.75267	0.0138736	0.27144
Gm2602	2.22031	2.22555	1.71967	7.16137	4.88646	3.03331	-1.83434	1.17322	19.3362	0.00220394	0.217255
Hivep3	0.0264542	0.0253638	0.0352158	0.0870453	0.0686169	0.0577086	-1.82914	0.0148508	18.975	0.0023308	0.217255
Gm38169	0.226968	0.282896	0.0725135	0.649408	0.196237	0.594144	-1.82324	-0.00601819	7.16984	0.0276145	0.336553
Gm38019	2.57806	1.45399	0.969009	4.85976	1.44229	5.73419	-1.8115	0.301187	8.01288	0.021757	0.309838
Gm38374	0.34015	0.706614	0.392434	1.52476	0.56368	1.34663	-1.79584	0.892908	11.4014	0.00945547	0.260908
Gm11250	3.20151	2.70842	1.4039	8.62142	1.46542	7.12089	-1.78937	0.502363	6.54828	0.0332536	0.357892
AC099934.2	29.6368	22.1007	21.9181	84.7978	31.3182	54.2752	-1.78384	1.66335	15.9772	0.00383253	0.229726
Rinl	0.270326	0.289676	0.254017	0.946358	0.247472	0.69377	-1.77969	0.871096	10.5758	0.0114035	0.270201
Gm12394	0.292611	0.231041	0.0916526	0.531886	0.372046	0.567393	-1.77629	0.408027	12.8415	0.00695657	0.250695
Gm25291	2.80132	4.22062	3.83566	11.9083	5.88205	7.75994	-1.77139	0.0141792	12.9519	0.00680123	0.249747
Fst	1.03566	0.803834	0.603989	2.99149	0.788834	1.79305	-1.76866	1.8012	10.8385	0.0107331	0.268478
Gm44291	0.321827	0.347132	0.299891	0.82874	0.521722	0.916567	-1.76501	0.793438	21.9936	0.00149301	0.217255
Lrit2	0.891035	0.635763	0.794441	2.22929	1.55869	1.54697	-1.75935	1.96823	35.5447	0.000316071	0.217255
4833412K13Rik	0.350672	0.261503	0.705409	1.56077	0.707447	0.717755	-1.75908	0.26331	9.82204	0.013641	0.271417
Rn7s1	7.10735	5.34101	5.11421	19.7862	7.30759	12.8505	-1.75843	1.67625	15.5294	0.00415123	0.229726
Gm13684	0.229083	0.512495	0.162643	1.13613	0.286094	0.690991	-1.7581	0.375902	6.57887	0.0329437	0.356987
BB365896	0.633899	0.257842	0.859188	1.60488	0.548069	1.76927	-1.75805	1.64645	9.94284	0.0132475	0.271417
Fam65b	0.192716	0.246364	0.0999863	0.480713	0.239253	0.536582	-1.75744	1.95627	14.3991	0.00511623	0.23219
Gm10974	3.65887	3.94656	4.38361	13.0861	2.37259	11.9725	-1.74819	-0.0627259	6.60908	0.0326413	0.356166
Gm42798	0.464267	0.403399	0.726187	1.84312	0.501757	1.18157	-1.74537	1.91128	11.2664	0.00974375	0.262125
Gm3235	0.912084	0.635992	0.794727	2.37244	1.14704	1.84899	-1.74269	0.0407056	13.3796	0.00623911	0.241979
5730507A11Rik	0.376089	0.327807	0.163849	0.978254	0.280826	0.71269	-1.73775	0.84036	9.01381	0.0166891	0.288441
Gm26770	0.128805	0.172893	0.38408	0.265349	0.890915	0.44957	-1.7371	-0.0051417	9.85132	0.0135443	0.271417
Gm42822	0.489963	0.542039	0.361239	1.89795	0.391036	0.840449	-1.73149	0.383482	6.96851	0.0292987	0.34283
Slco1a4	5.9478	4.12623	2.95658	8.10285	12.5066	9.40775	-1.71668	5.63787	37.3959	0.000266008	0.217255
Col6a6	0.163463	0.108502	0.113823	0.179887	0.217432	0.475451	-1.70359	1.09293	16.0066	0.00381269	0.229726
Gm36963	0.446338	0.166421	0.554553	1.19194	0.664612	0.673151	-1.69471	0.673525	11.3173	0.00963375	0.262125
Ighd	0.272971	0.436198	0.516805	0.971952	0.288457	1.4409	-1.69437	0.488992	7.47789	0.0252671	0.324828
Gm37274	0.95931	1.11686	0.693247	2.58796	1.24413	2.292	-1.69163	1.46868	16.9076	0.00326242	0.225728
Gm44117	0.622819	0.25143	0.384002	0.600263	1.162	1.08057	-1.6915	0.443713	16.2644	0.0036441	0.22904
C030032O16Rik	1.12679	0.926008	0.685705	2.30286	1.39174	2.41902	-1.69021	0.269574	14.5745	0.00494936	0.23219
Gm20678	0.603139	0.683419	0.759103	1.56884	1.04295	1.91377	-1.68433	0.38378	17.1176	0.00314876	0.225728
E030026E10Rik	1.24768	1.96883	0.636682	4.67062	1.25853	2.44454	-1.68391	2.34011	7.69549	0.023759	0.318054
Sik1	3.23203	3.11105	2.46244	7.3542	6.18526	5.75932	-1.67996	4.5365	49.2706	0.000101866	0.217255
Mir21a	5.01106	12.0113	4.00243	15.7716	18.955	13.3606	-1.67968	0.283119	11.2282	0.00982726	0.262125
Gm24846	4.80226	5.6275	3.97772	15.8778	3.22936	12.4159	-1.67324	-0.0643772	6.4189	0.0346055	0.364326
Gm26857	0.13774	0.132063	0.128352	0.334991	0.193522	0.350554	-1.66996	-0.252079	12.3666	0.00767751	0.255393
Thbs1	0.132847	0.254742	0.11116	0.238924	0.607115	0.2944	-1.66338	0.889389	13.1556	0.00652594	0.245961
Zc3h6	0.650695	0.399669	0.313999	1.52434	0.527429	0.837876	-1.6623	2.15661	11.2754	0.00972402	0.262125
5330406M23Rik	1.98145	1.847	1.143	5.19694	1.42763	3.89553	-1.65799	2.58967	10.2964	0.0121749	0.271001
Gm45501	0.501899	0.437465	0.558798	1.61882	0.670638	0.884744	-1.65618	1.12477	14.1264	0.00538997	0.23219
Rab36	0.429287	0.411592	0.924285	1.53803	0.879492	1.27577	-1.65084	2.62124	18.3393	0.00257703	0.225282
Ppp1r10	3.20777	3.20329	3.59077	6.22826	7.94816	7.49194	-1.64652	5.00537	106.375	5.95152e-06	0.0806431
Anp32b-ps1	0.608202	0.801807	0.566747	1.47918	0.92024	1.91644	-1.64579	-0.106707	11.5685	0.00911327	0.259947
Gm37529	0.65349	0.255736	0.326666	1.09898	0.541946	0.956838	-1.63921	1.60491	13.0251	0.00670068	0.248072
Gm13573	2.64847	2.97712	0.875333	4.80805	2.36883	6.81793	-1.6315	1.26222	8.44436	0.0193636	0.30089
Rps27a-ps2	1.23399	1.06481	1.05132	2.40089	1.81374	2.99098	-1.63108	-0.0658193	14.6495	0.00488011	0.23219
Snhg11	2.11681	1.30332	2.00223	1.9273	8.57207	1.65235	-1.62856	4.7019	8.99945	0.0167506	0.288854
5430434F05Rik	0.178412	0.108855	0.172729	0.51976	0.126209	0.314504	-1.62855	-0.0503021	6.80508	0.0307621	0.349394
Osbpl3	0.274689	0.244992	0.496625	0.592203	1.48021	0.136257	-1.626	2.37102	5.89839	0.0408026	0.378681
Ttc6	0.413963	0.272869	0.385747	1.02652	0.439935	0.744174	-1.62281	2.00912	16.903	0.00326502	0.225728
Olfr1372-ps1	0.193813	0.129514	0.17513	0.221818	0.68044	0.182215	-1.614	1.48942	12.3223	0.00774946	0.255393
Gm45532	0.445735	0.274733	0.305157	0.838088	0.26151	1.01865	-1.6106	1.07309	8.87534	0.0172944	0.291641
B430010I23Rik	0.775411	0.811036	0.788246	2.03711	1.00563	1.86239	-1.6087	2.12634	21.0427	0.00170893	0.217255
Gm43593	0.899086	0.779929	0.683922	1.862	0.99945	2.07547	-1.60852	0.867292	15.6085	0.00409257	0.229726
Scd1	125.824	53.081	41.2056	133.872	257.025	81.6469	-1.60522	9.21757	9.44908	0.0149521	0.274899
F830115B05Rik	0.425966	0.904332	0.939676	2.01971	1.55208	1.15047	-1.60127	1.28317	15.4192	0.00423468	0.229726
Gm25134	3.96187	2.07194	3.83566	8.24423	3.42543	8.72993	-1.60124	-0.0992338	8.63467	0.0184135	0.295712
C1ql3	0.295524	0.239751	0.193674	0.520346	0.25551	0.749362	-1.59854	0.12768	9.41019	0.0150978	0.275093
Ccdc18	0.161245	0.180365	0.133559	0.37934	0.263335	0.347406	-1.59323	0.809463	20.1126	0.00195916	0.217255
C530043K16Rik	0.370712	0.444289	0.217136	0.784913	0.705139	0.682895	-1.5908	0.888763	18.2372	0.00261957	0.225728
Gm45041	0.166874	0.248882	0.138222	0.6154	0.128248	0.395487	-1.5818	0.0117872	5.63868	0.044422	0.390096
Pde4d	0.134396	0.142662	0.194243	0.433979	0.282197	0.237336	-1.5801	1.64483	20.3738	0.00188451	0.217255
Gm37531	0.244769	0.285697	0.147335	0.584633	0.239231	0.567486	-1.57964	1.055	10.5449	0.0114857	0.270201
Gm15662	8.69844	5.55993	3.47381	7.88128	16.6081	13.0016	-1.5765	0.710708	14.5096	0.00501036	0.23219
2810474O19Rik	5.18279	3.42562	3.42258	10.8359	7.12517	5.9881	-1.56897	5.98895	21.9768	0.00149652	0.217255
Gm44901	0.304292	0.263964	0.185176	0.812607	0.250563	0.449558	-1.56722	0.745542	8.44551	0.0193576	0.30089
Gm44997	0.353089	0.211585	0.391694	0.858731	0.508802	0.542027	-1.5662	1.04463	16.0533	0.00378142	0.229726
Snord14d	7.37091	17.989	22.1219	37.5784	30.7058	27.9358	-1.56446	1.1817	13.9046	0.00562614	0.233132
Mir6236	19.6776	22.9093	12.9726	53.621	9.31677	47.6952	-1.56363	1.91809	6.12759	0.0379137	0.372375
Gm44694	6.74832	3.83102	7.51766	17.835	7.63873	9.64194	-1.56216	3.6646	14.187	0.00532758	0.23219
Gm45477	0.146741	0.18089	0.0892987	0.479839	0.126872	0.23373	-1.5621	0.380021	6.34635	0.0353941	0.365844
Mtl5	0.132578	0.211855	0.156878	0.472063	0.280199	0.27136	-1.56175	0.181786	11.2412	0.00979863	0.262125
Pou5f2	0.620091	0.911615	0.308174	1.70326	1.07226	1.002	-1.55677	0.55647	9.42248	0.0150515	0.275093
Gm45292	1.46222	1.20167	1.61282	4.30329	1.37711	2.65814	-1.55624	2.35452	11.8823	0.00851159	0.257407
Cyp3a59	1.18018	2.95302	1.77797	3.2944	6.62003	2.51171	-1.55528	2.71927	13.342	0.00628609	0.241979
P2ry10	0.19325	0.129699	0.123482	0.375995	0.133667	0.393462	-1.5508	-0.336561	6.99407	0.0290778	0.342613
Gm43961	0.24627	0.265634	0.262267	0.669404	0.292772	0.596918	-1.54543	-0.231508	9.07917	0.0164127	0.28521
Gm38204	6.6099	2.76705	4.85809	10.4418	6.27836	11.1924	-1.54159	2.245	16.529	0.00348071	0.225728
Snord99	10.1237	10.453	9.12265	22.2817	15.486	21.8956	-1.53938	0.320498	15.7585	0.00398423	0.229726
Gm44005	3.08749	6.00752	4.77735	7.31666	9.06042	11.7624	-1.53904	4.58487	27.5081	0.00073769	0.217255
A930033H14Rik	3.04731	2.21454	2.74917	2.17699	9.07882	5.41967	-1.5379	3.68431	16.3978	0.00356055	0.226434
Slc22a27	0.562347	0.795913	0.456287	0.643602	2.13004	1.01254	-1.53308	1.14305	12.5916	0.00732478	0.252792
Gm26804	1.4166	1.46686	1.50862	4.28019	1.61672	2.63701	-1.52808	1.27357	11.9618	0.00836719	0.257407
Btbd19	0.192931	0.213437	0.173854	0.390662	0.551752	0.23022	-1.52311	0.361126	13.4225	0.00618603	0.241979
A530020G20Rik	0.21383	0.190372	0.731957	0.629298	1.21491	0.385015	-1.51407	1.19893	7.12602	0.0279705	0.337632
Ebf1	0.11223	0.107604	0.0754865	0.256893	0.0714988	0.246256	-1.51384	0.66121	7.30385	0.0265609	0.331708
Hdc	5.79068	3.88293	4.00556	5.95639	9.80268	11.3597	-1.50495	5.53573	34.4972	0.000349636	0.217255
Dclk3	0.939677	0.275799	0.79649	1.75584	0.829026	1.20854	-1.50335	1.66632	9.49879	0.0147685	0.274109
Bank1	0.169356	0.10333	0.245941	0.449325	0.139769	0.388101	-1.50283	1.03809	7.91658	0.0223412	0.313199
Tmem91	0.0812336	0.171348	0.207625	0.167348	0.421408	0.330787	-1.5023	-0.0706508	9.41971	0.0150619	0.275093
Cdh1	5.31671	3.64802	6.4537	13.4099	3.39861	11.6409	-1.50003	5.20757	8.56769	0.018741	0.298053
Pde4b	0.502055	0.209287	0.499798	1.34906	0.443513	0.433851	-1.49896	2.73485	7.06116	0.028508	0.34112
Gpr132	0.0945095	0.317148	0.251622	0.513786	0.428993	0.366521	-1.49706	-0.100628	8.13845	0.0210238	0.308558
Gm6058	2.16643	1.80018	1.07668	3.63655	1.12386	5.04104	-1.49483	0.172139	5.72789	0.0431343	0.387066
Gm37027	7.20339	18.777	8.39051	28.8548	14.0131	23.7891	-1.49456	2.24814	9.61332	0.0143561	0.272986
Gm12404	0.104083	0.532227	0.443376	0.873561	0.599933	0.639109	-1.49277	0.0245252	6.4251	0.0345391	0.364224
Pyroxd2	1.66285	2.17889	1.84958	1.73396	7.39619	2.48995	-1.49093	3.24326	11.5291	0.00919257	0.259947
Taf1c	0.132097	0.189978	0.26377	0.377959	0.271251	0.480271	-1.48882	0.18227	11.249	0.00978157	0.262125
Nr4a1	0.279517	0.669989	0.347287	1.3596	0.886126	0.271002	-1.48721	0.808114	5.424	0.0477265	0.400161
Gm19040	0.13413	0.210438	0.233743	0.418666	0.368992	0.331021	-1.48714	0.578463	16.5347	0.0034773	0.225728
Gm36989	2.6946	2.71143	2.21616	7.02287	2.16829	5.04396	-1.48557	3.11853	10.7601	0.0109278	0.268478
Gm23205	43.64	39.6955	51.8373	124.864	48.3733	77.5693	-1.4824	2.86246	13.9102	0.00562009	0.233132
Cc2d2a	0.346999	0.235321	0.252368	0.736157	0.548808	0.303605	-1.4821	1.58762	14.1112	0.00540571	0.23219
Gm42507	0.654085	1.53537	0.864712	1.98765	1.73557	2.20862	-1.47871	2.06376	16.4771	0.00351205	0.225728
RP23-424C4.8	4.86394	4.86621	4.61687	11.9806	4.38821	10.5592	-1.47829	2.04035	12.1866	0.00797503	0.257407
Fads3	2.97919	1.99441	4.33668	3.49037	9.92221	4.85394	-1.47813	3.97953	17.5657	0.00292225	0.225728
Gm15663	0.37676	0.443328	0.547137	0.979998	0.71072	0.896602	-1.47052	1.28164	22.5269	0.00138677	0.217255
Nos1ap	0.818816	0.586893	0.389439	1.32836	0.43989	1.58003	-1.46594	2.76918	8.14416	0.0209912	0.308558
Gm37718	0.569481	0.483007	0.233259	1.07792	0.416624	0.934378	-1.46276	0.856953	7.79483	0.0231084	0.316162
Gm22009	58.1312	58.3124	53.8558	142.483	85.2681	87.6353	-1.4623	4.92646	23.6553	0.00119136	0.217255
RP23-331E5.10	3.94667	3.81141	2.71066	10.3104	3.04139	5.79512	-1.46209	3.46124	9.25051	0.0157148	0.279444
Il1b	0.695031	0.695356	0.482726	1.83301	0.653178	0.996137	-1.45421	0.91576	8.5859	0.0186513	0.297673
Gm45223	0.157022	0.204318	0.250833	0.47495	0.252128	0.413219	-1.45272	0.735361	12.6449	0.0072443	0.252792
Spred3	0.129749	0.115515	0.157917	0.392456	0.208336	0.143767	-1.44616	0.411892	8.51941	0.0189817	0.300118
Cd22	0.114294	0.273958	0.170406	0.366265	0.138346	0.54298	-1.43977	0.597397	5.8725	0.0411462	0.380827
Lrrc51	0.428632	0.502289	0.557914	0.926625	0.947076	0.923497	-1.43436	-0.00573836	14.5934	0.00881453	0.257407
RP24-464B16.1	2.91847	3.12166	2.2457	6.95064	2.56707	5.47921	-1.43412	3.86683	11.9413	0.00840414	0.257407
Mir99ahg	0.307728	0.314713	0.485022	0.854653	0.432793	0.712069	-1.43382	2.98447	17.3059	0.00305099	0.225728
Gm42467	0.517728	0.687306	0.508947	1.41297	0.723092	1.04252	-1.43086	0.408136	10.445	0.0117567	0.270201
Col27a1	5.14228	1.43836	4.76468	6.91852	11.2604	2.80602	-1.42851	6.21128	6.75299	0.0312479	0.349675
Gm43461	0.983596	0.554737	1.23234	1.78791	1.40069	1.85117	-1.41954	0.528402	13.1995	0.00646843	0.245408
Gm10277	2.25989	2.28711	1.71142	4.02333	1.88877	5.47761	-1.41951	2.87969	11.964	0.00836332	0.257407
Coro6	0.133972	0.367	0.264968	0.591416	0.314402	0.501007	-1.40934	0.302149	7.5107	0.0250321	0.324018
Robo2	0.118632	0.066907	0.0891798	0.219633	0.141787	0.131932	-1.40445	1.21015	14.2351	0.00527876	0.23219
Snora33	12.9549	20.9871	18.0782	46.0143	16.9944	29.4517	-1.39768	1.76771	9.53578	0.0146337	0.273463
Gm37246	1.58733	1.91892	1.69045	4.34427	1.73043	3.21178	-1.3975	1.14932	10.3626	0.0119863	0.270201
Gm44829	1.19117	1.40163	0.903356	2.54066	1.49801	2.23976	-1.39322	2.50324	17.6107	0.00290066	0.225728
Mapk15	1.98016	1.53178	2.22861	3.11613	4.99995	2.31253	-1.38683	2.87734	26.6648	0.000815407	0.217255
Tm4sf1	0.982831	1.0485	0.899256	2.07542	1.51999	1.63736	-1.38577	2.61886	29.0945	0.000614964	0.217255
Large1	0.144501	0.027709	0.0461664	0.132305	0.143676	0.119084	-1.38536	-0.0849825	5.47417	0.046927	0.398706
S100a6	0.379403	0.889202	0.538732	0.916696	0.619616	1.75748	-1.3835	0.39275	6.51969	0.0335465	0.360667
Dpysl2	1.73391	1.05125	1.0862	3.50198	0.99208	2.17553	-1.38299	3.12381	7.89734	0.0224603	0.313427
Snord14e	22.4106	66.9161	36.1404	105.526	46.5028	70.7707	-1.37982	2.51929	7.61261	0.0243197	0.31993
Zfp462	0.156157	0.0722786	0.103221	0.314301	0.107079	0.151399	-1.36785	0.829666	6.4912	0.0338417	0.361153
Gm10516	1.1575	0.574714	1.07861	1.70326	1.71562	1.52304	-1.3666	1.95565	23.5815	0.00120305	0.217255
Gm44130	0.479587	0.809281	0.429022	1.2295	0.530753	1.28334	-1.36547	1.38995	8.37547	0.0197226	0.303338
RP24-325N9.4	1.31308	1.52293	1.75924	3.41768	2.23395	2.34082	-1.36178	2.62865	22.4434	0.00140276	0.217255
4921507P07Rik	0.339268	0.278815	0.283884	0.471495	0.37714	0.751846	-1.35849	0.173336	10.2664	0.0122614	0.271001
Gm37653	0.563709	0.864757	0.497414	1.52995	0.654485	1.18676	-1.35836	1.79087	9.74871	0.013887	0.27144
Gm15624	0.696445	0.795603	0.773247	1.81462	0.794321	1.29299	-1.35361	2.12329	12.9704	0.00677566	0.249747
Adam11	0.701406	0.331374	0.151559	0.639877	0.694326	0.768739	-1.35179	1.75182	8.11964	0.0211316	0.308558
RP24-282C4.9	0.729194	0.519359	0.421562	1.16838	1.18887	0.585783	-1.34797	1.2157	12.3125	0.00776547	0.255393
Ttc9b	0.337001	0.269258	0.299077	0.25713	0.655585	0.707924	-1.34665	-0.00148388	9.26585	0.0156542	0.27938
Rps6ka1	0.324812	0.272496	0.417977	0.433703	0.889304	0.472376	-1.33909	1.11706	17.5371	0.00293606	0.225728
C130089K02Rik	0.264952	0.277847	0.176352	0.568568	0.171808	0.489679	-1.33287	1.31231	6.78529	0.0309456	0.349675
RP23-40D21.1	0.289745	0.339536	0.239997	0.626378	0.334019	0.561837	-1.33237	-0.259497	7.39553	0.0258692	0.328555
Gm10222	380.065	301.63	367.806	595.155	805.495	421.317	-1.32807	7.22313	26.3193	0.000850189	0.217255
Sorl1	0.137438	0.195219	0.0704723	0.157297	0.352085	0.217149	-1.32763	1.22098	9.65281	0.0142172	0.272986
Grin2d	0.173106	0.224061	0.119828	0.396238	0.239469	0.260141	-1.32621	0.796712	9.88584	0.0134314	0.271417
Mir6948	27.8841	24.0613	15.8376	54.2524	31.3412	30.6392	-1.32402	1.0632	10.2164	0.0124076	0.271001
Gm43088	0.441964	0.800409	0.470673	1.09595	0.912847	0.976027	-1.32312	1.01707	13.1215	0.00657107	0.245961
Ccdc88c	0.292107	0.402595	0.22359	0.605944	0.189417	0.769971	-1.31686	1.51807	5.84661	0.0414935	0.381619
Tmem229a	0.201142	0.160709	0.0833031	0.281362	0.183569	0.303355	-1.31246	0.240756	7.62935	0.0242051	0.319357
Ppnr	0.931843	0.313485	0.383022	1.04778	0.480576	1.20461	-1.31176	1.47916	6.31117	0.0357846	0.367716
Gm37666	2.06287	4.27468	2.48033	5.7881	3.2219	6.06458	-1.31125	1.91048	9.95741	0.013201	0.271417
Cachd1	0.248888	0.266163	0.193694	0.493011	0.405548	0.315554	-1.3097	1.08082	15.0389	0.00453929	0.23219
Apol7a	20.2752	12.5216	30.6549	35.1231	34.7965	36.048	-1.30773	6.50659	19.2787	0.00222354	0.217255
Cit	0.0772247	0.0673105	0.0710264	0.136592	0.121397	0.108905	-1.30479	0.81171	18.189	0.00479488	0.23219
Snord14c	6.03075	19.2739	8.56333	23.0072	23.7535	12.3437	-1.30459	0.57573	6.11387	0.0380792	0.372402
Mug2	17.6317	11.7647	19.2998	39.5234	17.9538	21.4262	-1.30412	6.72893	11.1373	0.0100298	0.26389
Gm43167	0.789413	0.791277	0.534986	1.88909	0.496383	1.14805	-1.30199	0.743346	5.44402	0.0474054	0.399973
mt-Ts1	3290.59	3303.9	3131.68	7198.53	2912.2	5829.27	-1.3017	8.33252	10.6769	0.0111394	0.270201
Gm45315	2.76887	1.49329	2.39585	4.15925	2.69321	4.36234	-1.30147	0.164868	9.04984	0.016536	0.286526
Zfp36l1-ps	1.98714	0.553133	1.7749	2.20091	2.88195	2.1752	-1.29761	0.918876	9.22123	0.0158314	0.281081
Gm38042	0.199172	0.244008	0.223894	0.506558	0.258306	0.354025	-1.29725	0.775232	10.3611	0.0119905	0.270201
Nr3c2	0.418362	0.264567	0.473977	0.560313	0.800393	0.59548	-1.29444	1.84658	26.7739	0.000804802	0.217255
Gm19967	0.539075	0.646069	0.43057	1.17224	0.466085	1.07144	-1.2924	0.770708	7.50173	0.0250961	0.324018
Lig1	0.337554	0.504878	0.532032	0.880827	0.537002	0.877084	-1.2913	1.50487	13.5893	0.00598477	0.238381
Kcnq1ot1	0.443837	0.757466	0.511936	1.10268	0.454586	1.27241	-1.28936	6.12176	8.42307	0.0194736	0.301908
Gm17259	0.200094	0.131894	0.213092	0.415074	0.194627	0.290998	-1.28767	0.312011	7.85385	0.0227324	0.314973
Mfsd2b	0.179105	0.203921	0.143055	0.307477	0.212925	0.369004	-1.28654	0.444021	10.215	0.0124117	0.271001
Ppargc1a	1.27633	1.70147	0.567901	1.21062	3.30299	1.75446	-1.28495	3.50902	8.50505	0.019054	0.300561
Gm43323	2.17895	3.76304	2.08989	4.78623	3.08916	5.56354	-1.28326	4.04402	12.7808	0.0070439	0.251675
Acsl3	6.66607	4.75543	5.38066	14.5622	3.87663	8.2198	-1.28219	5.11507	6.9339	0.0296012	0.344289
Cdk5r1	0.124614	0.199129	0.265418	0.364474	0.323224	0.295333	-1.27764	0.292245	9.91314	0.013854	0.27144
Gm43813	0.267884	0.390399	0.319519	0.564128	0.500283	0.57139	-1.27371	1.35064	19.2061	0.00224862	0.217255
Chaf1a	0.365831	0.33405	0.482356	0.837383	0.346421	0.743153	-1.27326	0.910041	8.47275	0.019218	0.30089
Gm44890	0.940425	0.751384	1.39099	1.91344	1.26481	1.87421	-1.273	0.71789	11.3	0.00967101	0.262125
Ptprs	0.396858	0.396354	0.440248	0.548827	0.822068	0.697393	-1.26813	2.03714	41.1274	0.000338937	0.217255
Chn1os3	0.378007	0.56176	0.684355	0.951778	1.20925	0.549737	-1.26802	1.25601	11.9478	0.00839241	0.257407
Gm16268	0.448266	0.716315	1.27303	1.71013	1.16271	1.11067	-1.26793	0.458089	7.31716	0.0264591	0.33135
Gm38021	0.849631	1.02712	0.826142	2.45213	0.638775	1.28934	-1.26757	1.01703	5.44485	0.0473922	0.399973
Galnt15	0.182191	0.113543	0.0776106	0.312775	0.133894	0.167809	-1.26617	0.230009	5.4504	0.0473037	0.399973
Pla2r1	0.227681	0.241274	0.293517	0.665162	0.238295	0.319498	-1.26574	1.79109	7.78357	0.0231809	0.316316
Arf5	69.2009	73.2151	68.9011	143.632	85.07	112.446	-1.26342	7.57012	17.0997	0.00315825	0.225728
Gm29438	0.683674	0.740074	0.493219	1.31251	0.476698	1.34708	-1.26248	1.26862	7.00769	0.028961	0.342613
Soga1	0.0866139	0.179928	0.161421	0.256083	0.23714	0.216936	-1.25903	0.741789	11.1807	0.00993247	0.263217
Lmbrd2	6.45937	7.1228	5.67157	13.5391	6.46183	10.9198	-1.25836	5.13312	13.3925	0.0062231	0.241979
Gm43201	0.573572	0.420535	0.179656	0.714372	0.422983	0.801436	-1.25697	0.964035	6.58372	0.0328949	0.356987
Klra13-ps	0.387502	0.583833	0.589535	1.0137	0.478621	1.07342	-1.25161	-0.260385	5.79184	0.0422405	0.384391
Noct	3.91462	4.79008	3.32246	5.37136	8.9009	5.93419	-1.25105	5.91862	27.1685	0.000767825	0.217255
Ccdc138	0.260756	0.250008	0.30294	0.623998	0.430405	0.275795	-1.25018	-0.01289	7.1692	0.0276197	0.336553
Grk3	1.43852	2.40253	1.49667	4.25631	2.02897	2.20453	-1.24139	4.44989	9.0988	0.0163308	0.285158
Gm43544	0.676047	0.916393	0.794441	1.70754	0.76591	1.35611	-1.23985	1.47952	9.68327	0.0141112	0.272764
Gm44851	0.773686	0.406791	0.45184	1.0283	0.841556	0.774314	-1.23963	0.852043	11.384	0.00949192	0.260908
Fam228a	0.306419	0.215445	0.565627	0.514351	0.688817	0.554557	-1.23879	0.561086	10.1408	0.0126329	0.271001
A130071D04Rik	0.284991	0.480532	0.313969	0.719824	0.348363	0.67648	-1.23811	1.58827	8.93152	0.0170455	0.290808
Gm21596	17.2531	18.7671	15.0628	35.3826	17.3401	28.1481	-1.23684	4.97194	13.5287	0.00605694	0.239975
Ablim2	0.253504	0.305778	0.200301	0.496035	0.494921	0.253709	-1.23676	1.35533	11.3665	0.00952884	0.260964
Rin2	1.48364	1.51459	2.83039	2.80967	3.5991	2.99072	-1.23488	3.85559	24.9641	0.00100583	0.217255
1810064F22Rik	1.15129	0.381324	0.535014	1.72491	0.868715	0.669728	-1.23415	1.40793	5.29637	0.0498399	0.406274
Gm43336	0.166331	0.122673	0.0953805	0.278225	0.121685	0.223288	-1.23237	-0.191176	5.53218	0.0460237	0.397097
Trim26	6.77966	6.03361	8.11364	13.6172	8.71275	10.5674	-1.23077	6.04965	20.3057	0.00190364	0.217255
Snora75	15.5983	24.5102	22.1488	42.151	26.9726	30.2463	-1.2257	1.95358	13.9358	0.00559222	0.233132
Zgrf1	0.0873718	0.0680634	0.0639701	0.143745	0.132198	0.0794157	-1.22489	0.191322	8.74498	0.0200184	0.304463
Gm15910	0.368534	0.260359	0.206565	0.57718	0.301865	0.451335	-1.21356	0.268952	6.97278	0.0292617	0.34283
Gm24523	21.8285	32.6488	30.2204	68.9518	29.8192	33.015	-1.21253	2.36879	8.25303	0.0203817	0.305541
E330037G11Rik	2.54706	1.83155	1.41277	4.12971	1.7434	3.18972	-1.20724	1.5468	7.81614	0.0229717	0.315793
Cyp2j9	5.97512	4.8513	3.38393	8.8347	4.80775	8.4385	-1.20005	4.44411	11.7358	0.00878609	0.257407
Hmgb2	5.21964	8.0587	5.41565	13.2215	3.84924	11.6283	-1.1999	4.69311	6.01192	0.039338	0.375903
Polr3g	7.13019	6.3169	5.95619	11.5955	7.59519	10.9302	-1.1983	5.12421	20.789	0.00177301	0.217255
Pqlc3	0.575419	0.510834	0.624146	0.682954	0.764687	1.25009	-1.19387	2.08624	19.4126	0.0021782	0.217255
Gm15713	0.931875	0.929202	0.43666	1.36515	0.870155	1.40944	-1.19374	0.7588	7.48272	0.0252323	0.324689
Tlr4	0.155581	0.149168	0.0662749	0.189932	0.152451	0.251402	-1.19146	0.0347482	6.07364	0.0385697	0.372624
Ifrd1	14.3625	18.5053	10.8954	27.1336	20.3278	20.7539	-1.18772	6.87773	14.3758	0.00513896	0.23219
Fam114a1	11.7539	14.0357	12.2906	24.3781	12.8579	21.102	-1.18741	5.68937	13.8106	0.00573021	0.235074
Ildr2	3.11498	1.80802	2.95287	1.66264	8.18834	3.08103	-1.18562	4.87118	6.70898	0.0316659	0.350836
Fdxr	8.70774	8.23067	9.90765	15.137	9.33986	16.5464	-1.18149	5.08698	17.7356	0.00284169	0.225728
Pclo	0.0846816	0.022143	0.0573889	0.108665	0.0621225	0.0796139	-1.17963	0.762239	5.50602	0.0464283	0.398671
Sfxn5	1.37563	1.015	1.70067	2.3	2.05813	1.91361	-1.17941	4.14351	27.5542	0.000733714	0.217255
RP24-511J14.2	1.19064	0.913253	0.905705	1.98562	1.02943	1.61612	-1.17902	1.22988	10.0651	0.0128637	0.271417
Nmnat3	0.541262	0.375412	0.551894	0.922616	0.935951	0.413119	-1.1771	1.74065	10.7841	0.0108677	0.268478
Gm45479	1.50894	1.79121	1.14783	2.13816	2.29863	2.57762	-1.17407	0.756687	12.8202	0.0117992	0.270201
Zfp612	2.90836	3.44245	3.19817	6.25602	4.16091	4.14238	-1.17387	4.71468	18.1715	0.00264741	0.225728
Mef2c	0.337365	0.464094	0.312418	0.81839	0.332903	0.540406	-1.17198	2.99406	8.30353	0.0201065	0.305016
Sema5b	0.349995	0.468236	0.823475	0.530985	1.696	0.394573	-1.17178	2.39345	5.293	0.0498974	0.406274
Gm19426	2.06378	1.21767	1.60612	3.54298	1.23532	2.61657	-1.16753	0.706757	5.65422	0.0441941	0.389104
Trerf1	0.235083	0.194935	0.196223	0.414484	0.186773	0.351122	-1.16667	1.37244	8.92285	0.0170836	0.290808
Pard3b	1.15228	0.96196	1.09649	2.18125	0.88262	1.72461	-1.16601	4.24223	10.016	0.0130162	0.271417
Des	1.58114	1.91335	1.60211	2.19612	1.88468	3.79522	-1.16442	3.1145	14.7351	0.00480249	0.23219
Rai2	1.46286	0.804749	1.02157	1.81147	2.05269	1.20904	-1.16424	1.84025	14.4886	0.00503027	0.23219
Timp2	1.80455	1.21962	1.03965	3.01329	1.64973	1.46276	-1.1632	2.83377	8.9858	0.0168094	0.288854
1700047M11Rik	0.202485	0.310621	0.409712	0.533007	0.455178	0.431895	-1.16261	0.312451	8.46361	0.0242012	0.319357
Rflnb	0.344581	0.267449	0.262118	0.338032	0.297925	0.715894	-1.16092	0.532384	7.03884	0.028696	0.342269
Bmp4	0.595964	0.447182	0.855435	1.30484	0.851317	0.703419	-1.15841	0.93876	8.46858	0.0192392	0.30089
Gm43075	0.265631	0.198086	0.220023	0.236454	0.612439	0.228923	-1.15695	0.360546	7.00156	0.0290135	0.342613
1700024P16Rik	1.17606	1.14521	1.72213	1.59837	2.33552	2.29829	-1.15665	2.50606	29.2579	0.000603825	0.217255
Wsb1	44.6766	23.9189	18.2249	65.0606	27.9927	34.9916	-1.15649	7.27507	5.85325	0.041404	0.381619
Gm4617	11.3165	9.68158	12.9787	24.5085	8.8811	17.0484	-1.15625	2.32787	7.8806	0.0225645	0.314233
Gm15387	16.0965	19.3552	15.4373	30.0253	18.2997	28.7118	-1.15569	3.89084	15.9606	0.00384375	0.229726
Ikzf2	0.0893213	0.0713663	0.0792696	0.181738	0.064356	0.115467	-1.15394	0.37246	5.35901	0.0487882	0.403262
Fbf1	4.34192	2.55195	3.69759	4.66298	9.19866	2.67428	-1.15391	5.18734	8.98553	0.0168105	0.288854
Gm12060	1.98208	1.3373	1.40722	2.77258	1.39635	2.98931	-1.15168	0.771244	7.42383	0.0256603	0.327487
Gm29811	0.241406	0.727432	0.550903	0.631515	0.655977	1.06995	-1.14826	0.283163	5.43422	0.0475623	0.400161
Cd84	1.40576	2.57231	1.70256	4.05902	1.31075	3.05548	-1.14637	4.00256	5.84941	0.0414556	0.381619
Wars2	0.562121	0.390275	0.598637	0.887371	0.812811	0.638962	-1.14622	2.04087	19.5373	0.00213703	0.217255
Rpsa-ps12	1.29209	0.743298	1.03202	1.62667	1.00543	2.00436	-1.14561	0.35209	7.0047	0.0289866	0.342613
Brd9	7.88002	8.10635	7.80523	13.5142	7.8692	14.1421	-1.14433	4.67173	15.3299	0.00430385	0.229726
Gm43409	1.35938	0.511117	1.27737	2.01339	1.10619	1.52471	-1.14128	1.59176	7.25589	0.026932	0.333573
Sema3c	0.15335	0.0851218	0.189097	0.249405	0.153521	0.234755	-1.14107	0.483719	7.21131	0.027283	0.335613
Hmgb1-ps2	4.53044	5.03869	4.53525	8.60719	4.30872	8.1699	-1.13803	2.00708	10.602	0.0113341	0.270201
Nrgn	0.793216	1.78722	0.88698	1.81566	1.68025	1.84572	-1.13685	1.21753	8.44499	0.0193603	0.30089
Lrit1	3.3577	2.37615	3.19269	5.5203	4.05508	3.64296	-1.13634	4.08903	19.1671	0.00226223	0.217255
Ptpn18	0.0798898	0.170215	0.0945326	0.182867	0.122796	0.223762	-1.13582	0.106723	5.36839	0.0486332	0.402799
Mbd1	11.594	8.97919	9.79099	17.7578	17.2505	10.5136	-1.1357	5.17353	19.1938	0.00225291	0.217255
Lrrk2	0.13635	0.0933781	0.0829752	0.211784	0.0799953	0.174687	-1.13546	0.755212	5.61699	0.0447424	0.390883
Adh4	28.3367	12.8794	25.691	43.4841	20.5827	32.5982	-1.1332	5.40451	8.25357	0.0203787	0.305541
Acpt	0.527178	0.60022	0.807046	1.16899	0.797647	0.926401	-1.13208	0.629942	9.60707	0.0183029	0.295712
Kctd12b	0.28191	0.48427	0.312732	0.72595	0.396077	0.50109	-1.13171	1.26626	7.80513	0.0230422	0.316013
E130307A14Rik	0.177538	0.193432	0.154694	0.360202	0.167454	0.258194	-1.13067	0.777832	7.2469	0.0270023	0.333658
Zrsr1	9.06021	13.5183	9.83575	20.5578	9.27567	17.8748	-1.12925	5.56451	8.82088	0.0175399	0.292692
Znf41-ps	0.310465	0.503746	0.890166	0.683318	1.30085	0.602014	-1.12627	0.904531	6.70291	0.0317241	0.350952
Scmh1	0.231075	0.250137	0.206394	0.400961	0.360907	0.274624	-1.12589	1.26664	14.1616	0.00662054	0.24657
RP23-478N15.3	2.38787	1.67892	2.03438	3.82605	3.16564	2.16078	-1.12259	0.0603785	7.14311	0.036416	0.369339
Gm26823	0.732238	0.491439	0.649837	1.22913	0.527578	0.993903	-1.12136	0.985728	7.0429	0.0286617	0.342173
Cdh2	20.9475	19.2141	22.7648	34.2035	27.2842	31.1083	-1.11896	7.796	20.9825	0.00187564	0.217255
Ablim1	0.598022	0.601116	0.600917	1.15912	0.600445	0.869706	-1.11825	3.24305	12.892	0.00688504	0.250114
Gm43162	2.44183	2.27875	2.21905	3.98704	2.84309	3.44068	-1.11821	2.44141	19.6584	0.00209795	0.217255
Pde12	1.50688	2.09563	1.83516	2.65523	2.51541	2.95089	-1.11705	4.21243	26.8428	0.000798181	0.217255
Eno3	3.94343	3.8762	3.17616	6.25784	4.52689	5.49398	-1.11637	3.07888	19.6368	0.00210488	0.217255
Svil	1.43247	1.22885	1.33053	2.29276	1.89967	1.68643	-1.11536	4.22676	25.9954	0.000884488	0.217255
Myo6	8.69322	8.95246	8.87683	15.9397	9.224	13.3827	-1.11301	7.13306	13.7049	0.00585005	0.235074
Hyi	23.5048	16.9832	30.2547	43.5911	24.9009	32.9817	-1.11243	6.0807	11.9522	0.0083845	0.257407
Snora31	5.76271	5.95019	9.44163	10.1468	14.1808	7.30628	-1.11104	0.34869	8.10627	0.0299206	0.345335
Srgap3	0.122835	0.106555	0.074751	0.19414	0.085974	0.170133	-1.11052	0.460655	5.58217	0.0452629	0.393531
Gm37033	0.156809	0.0826898	0.158645	0.233306	0.257596	0.0988205	-1.10991	0.420942	5.68023	0.0438163	0.38836
Elmo1	0.159553	0.284099	0.236671	0.410867	0.197071	0.392256	-1.10811	1.61458	7.29745	0.0266101	0.331708
Gm13556	0.734624	1.13477	0.869271	1.448	0.705729	1.89932	-1.10604	0.811658	5.78605	0.0423204	0.384602
9330162G02Rik	0.158306	0.144638	0.126938	0.279231	0.154584	0.191403	-1.10357	2.5461	11.9392	0.00840801	0.257407
Zeb2	2.24822	2.44646	2.20038	4.45491	1.82138	3.59178	-1.10269	5.90861	8.59245	0.0186191	0.29751
Bud13	1.1886	0.998758	1.13781	1.84946	1.29324	1.69622	-1.09943	2.64694	19.4577	0.00216319	0.217255
2410022M11Rik	0.205529	0.197057	0.185206	0.325698	0.287054	0.260581	-1.09904	0.0161008	8.26088	0.0418566	0.383214
Gm19619	0.522083	0.845779	0.958615	1.23625	1.1207	1.06472	-1.09878	1.71651	13.7754	0.00576975	0.235074
Gm37376	3919.54	4630.42	4411.77	7663.46	4404.02	6585.08	-1.09723	11.3202	10.1494	0.0126072	0.271001
Fam210a	5.15021	4.39177	5.01571	8.18627	5.70699	7.09995	-1.09611	5.95221	19.8286	0.00204456	0.217255
Pcyox1l	1.54689	2.15158	1.48496	2.91743	1.80837	2.85167	-1.09406	2.59321	11.78	0.00870219	0.257407
Lrrcc1	0.493396	0.546974	0.525447	0.732331	0.799857	0.777344	-1.09309	2.36008	32.1278	0.00119645	0.217255
Rad50	2.55168	2.21007	2.77452	4.68733	2.13202	3.88762	-1.09243	4.13013	10.3993	0.0118833	0.270201
1700080G11Rik	2.3791	1.90086	5.06729	3.63049	4.57105	5.38212	-1.09087	0.853028	7.72593	0.0235573	0.318012
Tbxas1	0.158421	0.0729076	0.141718	0.246584	0.142449	0.147451	-1.09075	0.595735	6.09268	0.0383366	0.372624
Amd-ps3	1.07858	0.886392	1.39479	1.63121	1.46542	1.79267	-1.09063	1.15065	14.3774	0.0103213	0.267034
Gm10925	86711.9	94503.3	83040.9	151541	105738	123350	-1.0883	16.2471	11.5356	0.00917935	0.259947
Rell1	3.21313	2.98039	2.88072	6.51671	2.37752	3.88319	-1.08658	3.92148	7.30329	0.0265652	0.331708
Pou6f1	0.610032	0.496753	0.489469	1.01379	0.679162	0.607652	-1.08543	2.26107	12.7927	0.00702668	0.251675
Olfr541	1.08532	0.36924	0.633839	1.28221	1.05945	0.678877	-1.08445	0.619633	5.34129	0.0490828	0.404054
Gm17477	1.3843	0.899099	0.808446	1.7632	1.15826	1.53696	-1.07981	1.80164	10.6432	0.0112264	0.270201
Gm10676	0.411495	0.37738	0.647811	0.491429	0.773431	0.83261	-1.07906	1.03517	12.0496	0.0133602	0.271417
Fkbp1a	5.63273	6.04518	4.853	8.61829	8.04787	7.32979	-1.07904	4.7881	25.7951	0.00090656	0.217255
2021-09-01	0.583988	0.619908	0.466443	1.00256	0.631146	0.788632	-1.07841	1.0371	9.42647	0.0150366	0.275093
Taok3	6.21251	6.98631	8.87093	10.6919	8.83615	12.1216	-1.07817	6.72394	19.0772	0.00229398	0.217255
Shroom3	0.377509	0.382992	0.33191	0.547606	0.519953	0.519221	-1.07609	2.64003	27.0733	0.000968323	0.217255
Anp32b	205.288	254.493	234.145	369.857	252.665	369.417	-1.07545	9.00483	12.5906	0.00732634	0.252792
Dok3	0.4473	1.14363	1.19089	1.06652	0.999067	1.98767	-1.07485	0.940472	5.38795	0.0483117	0.401442
Spink5	0.301082	0.288672	0.333466	0.344587	0.291554	0.700584	-1.07319	0.970856	7.35177	0.0261965	0.330566
Abcg5	17.1267	9.04565	15.139	23.8086	21.2379	13.4529	-1.07076	5.5742	11.7252	0.00880639	0.257407
Cacna1a	0.0807527	0.0387121	0.0806234	0.0808683	0.100365	0.107652	-1.06926	0.0732921	7.00451	0.0452619	0.393531
mt-Nd4l	140376	143023	137500	218924	201965	182740	-1.0689	15.712	14.4743	0.00710611	0.251675
Etnppl	3.77345	2.15336	4.11514	5.64384	3.24444	5.11243	-1.06835	5.13611	10.5461	0.0114824	0.270201
Ppp4r1l-ps	3.03351	2.22386	2.63855	4.71138	2.50262	3.84248	-1.06833	5.3425	11.8372	0.00859507	0.257407
mt-Ts2	3814.14	6069.27	4656.88	7180.03	7729.55	6190.38	-1.06734	8.53298	14.2617	0.00525195	0.23219
Pole	0.0774558	0.0594105	0.071489	0.112287	0.0669683	0.120154	-1.06721	0.0924916	6.22801	0.0452779	0.393531
Clvs1	1.2415	1.24145	1.4276	2.47567	1.32365	1.69106	-1.0672	3.66387	12.2624	0.00784795	0.257407
5830473C10Rik	5.84366	3.69102	7.44268	10.5743	7.88588	5.18712	-1.06149	4.38752	9.48776	0.014809	0.274109
2510002D24Rik	11.8667	8.77485	13.8765	18.4192	14.384	15.7538	-1.06137	4.44376	20.3632	0.00188748	0.217255
Ammecr1	0.498156	0.213406	0.338627	0.485223	0.458198	0.554914	-1.06095	1.31058	9.86255	0.0135074	0.271417
Ddx46	31.7466	39.1579	35.197	54.1678	35.1467	60.8686	-1.06092	8.03004	11.5713	0.00910773	0.259947
Gm12909	34.5763	31.547	41.3756	54.3588	40.0203	57.1332	-1.05978	4.82535	20.2116	0.00193044	0.217255
Itpkb	0.302924	0.369648	0.410584	0.693389	0.380957	0.448553	-1.05858	2.28242	10.235	0.0123532	0.271001
Hsd3b3	15.7673	5.66685	17.6935	23.3252	11.4668	18.5627	-1.05798	6.71078	5.38913	0.0482924	0.401442
Emp2	3.01537	2.37711	2.05163	3.56611	2.25948	4.72635	-1.05767	3.45677	10.6546	0.0111971	0.270201
Tlr12	0.906943	1.25217	1.4681	1.41167	2.39948	1.45966	-1.05653	2.31223	17.0685	0.00317491	0.225728
2810006K23Rik	2.78809	2.55778	3.11873	4.59129	3.4858	3.85053	-1.0549	3.37298	22.5778	0.00137714	0.217255
Gm13577	21.0831	22.1007	20.6564	37.3202	20.4159	32.1602	-1.05484	2.49054	11.555	0.0091403	0.259947
Usp11	0.292276	0.291905	0.272355	0.404197	0.336936	0.484094	-1.05209	0.842221	11.1475	0.0211262	0.308558
Zfp810	0.272491	0.126125	0.230152	0.311864	0.32496	0.25508	-1.05035	0.759334	8.77258	0.0237397	0.318054
Tspan18	0.197377	0.189242	0.457933	0.484065	0.390063	0.300715	-1.04664	1.5518	6.94707	0.0294856	0.344289
Plcb1	1.9546	1.54596	1.17054	2.99655	1.27755	2.1665	-1.04476	4.46668	7.18201	0.0275167	0.336205
Mybl1	0.160016	0.132964	0.181771	0.231974	0.258253	0.18617	-1.04426	0.215541	8.63663	0.0453667	0.393798
mt-Nd4	29903.8	31512.2	30132.7	46293.3	43281.6	39474	-1.0427	15.7078	13.9542	0.00860681	0.257407
RP24-345M22.2	0.830222	0.561883	0.728125	1.06197	1.3934	0.568185	-1.03837	0.184236	5.8321	0.0475972	0.400161
Zbtb12	2.22521	1.44968	2.30899	3.00384	2.26923	3.04251	-1.03646	2.35245	15.1752	0.00442708	0.23219
Rsf1os2	1.10649	1.26159	0.987279	1.93378	0.698111	2.01509	-1.0346	2.46412	5.66507	0.0440361	0.388722
Gm8319	3.23647	3.18926	2.77652	5.55618	2.64279	4.61965	-1.03424	1.34564	7.42331	0.0256641	0.327487
Gm14964	3.63961	5.01628	3.95679	5.98792	4.91689	6.91043	-1.03396	2.04199	14.1864	0.00532821	0.23219
Gm13166	0.530562	0.704343	1.26044	1.02761	1.12917	1.34535	-1.03373	0.627095	7.28271	0.030722	0.349231
Gm28439	167.092	145.446	165.406	215.404	264.422	194.785	-1.03309	7.46105	24.8775	0.00351382	0.225728
H2-T10	0.775329	0.72721	0.897493	1.2153	1.39899	0.76805	-1.03181	1.80899	14.1087	0.00540832	0.23219
Hdac8	1.44098	2.20368	1.57263	2.08534	2.24462	3.08281	-1.03035	3.4289	15.8711	0.00390518	0.229726
Arhgef9	0.183861	0.16369	0.251748	0.225458	0.47122	0.15916	-1.02995	1.18869	7.01185	0.0289255	0.342613
Nom1	3.77648	4.06967	3.77583	5.94385	4.60358	5.56779	-1.02624	5.49903	20.5465	0.00183711	0.217255
Adrb3	4.93313	3.27321	4.03562	4.53238	10.2719	2.82999	-1.02615	4.11759	7.00398	0.0289928	0.342613
Tctex1d4	3.52713	4.57531	1.76765	3.97742	6.59243	3.72142	-1.02581	2.24772	7.44426	0.0255108	0.326875
Gm13340	135.321	112.542	127.905	186.421	179.207	156.223	-1.02522	7.92703	19.8366	0.00453987	0.23219
Tshz2	4.65105	4.21081	3.13123	6.70473	2.76625	6.90765	-1.02459	5.3002	6.46038	0.0341646	0.361947
Cdk6	1.23584	1.1849	1.68902	1.75858	2.12277	1.86119	-1.02404	4.58712	33.318	0.000758003	0.217255
mt-Cytb	40514.8	40122.2	37791.5	60655.5	51892.5	51440.2	-1.02214	15.7969	12.638	0.0100099	0.263879
Bbx	0.961467	1.30302	1.14057	1.84792	1.17151	1.67162	-1.02201	4.35076	13.2406	0.00641518	0.244861
Snapc3	16.7767	18.9703	16.9586	27.5816	13.3553	31.0269	-1.02091	7.22751	7.71788	0.0236104	0.318012
Klhl11	0.409386	0.2078	0.487271	0.496101	0.645448	0.396915	-1.02005	0.23293	6.1283	0.0497393	0.406004
Ptms	1019.85	922.695	1054.22	1671.13	993.688	1406.52	-1.01917	10.9861	9.63171	0.0142912	0.272986
Amn1	1.83994	1.41304	0.945612	2.07088	1.45363	2.27202	-1.01743	5.06173	9.92875	0.0132926	0.271417
Gm42895	0.307755	0.368837	0.286778	0.572363	0.49891	0.279731	-1.01578	0.362897	5.8448	0.0463577	0.398318
Mug-ps1	35.1708	26.6759	35.7244	53.7468	37.1181	41.4827	-1.01522	7.71471	13.1877	0.00648384	0.245408
1110037F02Rik	4.2304	5.58865	4.49661	7.77993	4.73255	7.09157	-1.01504	5.42606	11.7494	0.00876014	0.257407
Slc17a5	5.02073	4.57004	4.80541	5.92803	7.26692	6.88574	-1.01242	4.44876	43.0315	0.000799663	0.217255
Wdr7	1.85633	2.03629	1.72656	2.106	2.76841	3.01796	-1.01175	4.06966	29.8626	0.000673218	0.217255
mt-Nd5	44523.5	47461	40832.7	67130.7	52410.9	62865.7	-1.01133	16.6309	11.1642	0.0111139	0.270201
Gm11407	22.5498	19.8447	22.5644	29.486	29.4332	30.7346	-1.01099	4.84098	34.6967	0.000985008	0.217255
Arhgef10	0.200225	0.179973	0.233221	0.157545	0.497704	0.218391	-1.00933	1.28445	7.2672	0.026844	0.333397
Pelp1	9.69353	10.9231	10.9609	17.2062	8.84276	16.4743	-1.00412	5.5498	9.76107	0.0138451	0.27144
Cog7	5.26227	6.50272	5.94489	9.5833	6.78621	7.67879	-1.00155	5.58131	15.3179	0.00431329	0.229726
Arhgap11a	0.605236	0.90152	0.679082	1.06377	0.738209	1.20503	-1.00121	2.2997	10.4734	0.0116788	0.270201
Tor3a	0.51823	1.1357	1.43492	0.220298	0.550476	0.301465	1.00415	1.40216	5.4854	0.0467504	0.398704
Psma5	12.2147	9.32714	11.0105	2.34658	5.28041	3.72195	1.00666	3.17879	19.1386	0.00227223	0.217255
0610009B22Rik	6.06298	5.92379	5.7189	1.38781	3.39485	1.39959	1.00675	1.93681	10.2875	0.0122005	0.271001
Gm826	2.74047	2.88656	2.71297	0.662631	1.56849	0.673602	1.00676	1.45599	9.62897	0.0143008	0.272986
Tbcb	3.47681	2.52886	4.59641	0.503116	1.79672	1.35611	1.00773	1.72018	7.42151	0.0256773	0.327487
Gm10532	1.17709	1.15258	1.06685	0.343958	0.433068	0.388503	1.01153	0.823491	12.7821	0.0298486	0.344798
Pkdrej	0.318427	0.258332	0.452149	0.0747564	0.19766	0.0791606	1.01165	0.712083	6.19817	0.0370767	0.370093
Klhl24	5.26	3.50543	3.07633	1.44086	1.33452	1.24568	1.01342	4.05102	16.0712	0.00376952	0.229726
Selenof	4.5258	3.71257	5.46313	0.521375	2.63721	1.68028	1.01456	4.04887	6.11577	0.0380563	0.372402
Creb3l2	1.86736	2.38213	1.72744	0.633911	0.779897	0.644406	1.01681	3.20838	22.8778	0.00132198	0.217255
Bag1	15.8485	12.2463	16.5141	1.51562	9.15972	5.09429	1.0169	3.64871	5.33192	0.0492395	0.404814
Tcn2	3.91589	4.51553	5.88909	0.635919	2.58502	1.77004	1.01698	2.72005	7.72063	0.0235922	0.318012
Tacc2	2.23283	4.17759	1.67686	0.834697	0.866625	1.09872	1.01924	4.7252	7.68916	0.0238013	0.318054
Gm26708	1.9812	1.23883	1.95701	0.361481	1.01784	0.389737	1.02056	1.19261	6.97112	0.0292761	0.34283
Myeov2	5.65123	4.57053	5.8955	0.703977	2.82527	2.04999	1.0207	2.3601	8.36187	0.0197945	0.30341
Cyp2d10	158.606	116.576	171.182	26.2694	76.9602	52.8524	1.02098	7.2386	10.4531	0.0117344	0.270201
Aldh1a1	231.744	170.573	354.562	55.8022	128.529	76.718	1.02179	8.30798	9.57732	0.0144841	0.273382
Kpna2-ps	3.70959	2.00724	2.65978	0.588499	1.27022	0.997071	1.02216	1.51553	10.5746	0.0114066	0.270201
Sardh	29.6092	23.6285	36.515	4.60172	15.1345	11.6536	1.02222	6.64536	8.83439	0.0174786	0.292692
Tram1	16.3295	13.7168	16.0317	3.50419	7.02774	5.38926	1.0226	4.91598	25.2684	0.000967971	0.217255
Psmd13	3.90779	3.53402	4.54328	0.722622	1.78524	1.60484	1.02799	3.08458	15.8008	0.00395427	0.229726
Cmbl	40.7332	43.9585	61.8703	6.445	30.7954	14.5139	1.02883	5.21282	5.9835	0.0396983	0.376426
Suox	8.34109	9.38504	10.0325	2.07773	4.73003	2.78288	1.02897	3.76733	18.8327	0.00238328	0.218882
2900076A07Rik	1.82163	2.27328	3.72596	0.761134	1.17499	0.700848	1.02927	1.74277	10.6092	0.0113152	0.270201
Cox7a2l	20.4986	15.3183	18.4058	2.99006	8.0362	7.64763	1.02979	3.69492	12.7859	0.0070365	0.251675
CH25-588N10.2	1.73026	0.87555	1.50995	0.577578	0.41555	0.372788	1.03435	1.11476	7.96011	0.0220747	0.311397
Fam173b	2.40479	2.17933	2.50253	0.515265	1.24371	0.670714	1.03478	2.96577	16.7461	0.00335338	0.225728
Immp1l	3.01713	2.89276	3.92	0.41437	1.93037	0.994572	1.0354	1.05578	6.12708	0.0379199	0.372375
Ubb	85.4258	87.0834	90.7185	10.8676	45.0354	36.4583	1.03579	6.5074	6.9427	0.0295239	0.344289
Cfhr2	103.419	77.4325	94.5799	14.7057	41.834	38.6736	1.03686	6.77316	10.3857	0.0119214	0.270201
Rps3a1	83.403	70.6341	82.979	12.4887	29.1705	39.4589	1.0396	5.57567	9.86953	0.0134845	0.271417
Syvn1	12.221	28.1701	18.5964	4.89264	10.1278	5.50286	1.03973	5.87818	8.31951	0.0200204	0.304463
Ceacam1	10.5706	9.61149	10.771	3.28293	4.05907	3.03127	1.04257	5.21216	37.2965	0.000791609	0.217255
Psmb5	27.5234	32.8593	35.2299	3.71038	14.1293	15.0744	1.04608	4.11092	7.10221	0.0281663	0.338646
Gm2061	0.876617	1.02059	1.02247	0.191101	0.21655	0.566608	1.04643	0.853869	5.74824	0.0428473	0.386006
Gm12354	4.42561	3.06954	6.01672	1.40098	1.3026	1.73457	1.04978	0.869259	9.39001	0.0231464	0.316162
Eif5a	40.5354	32.9372	39.115	6.96442	17.6702	13.8445	1.05014	5.77987	15.86	0.00391287	0.229726
Mrpl20	7.82676	5.77753	7.19186	1.30798	3.59311	2.14891	1.05034	2.85644	14.3681	0.00514654	0.23219
Spp2	42.1747	33.8083	46.5847	6.31615	20.0403	15.5449	1.05099	4.64296	11.3644	0.00953336	0.260964
Asb1	0.743634	0.635671	0.734691	0.215334	0.325346	0.165044	1.05211	1.55718	14.8799	0.00745668	0.252792
P4hb	185.511	170.448	202.087	20.6322	107.242	66.9248	1.05313	8.3522	5.48468	0.0467617	0.398704
Cfhr1	32.4395	21.145	36.4855	9.017	10.5016	10.0401	1.05828	5.14831	26.227	0.000859789	0.217255
Dctpp1	5.54107	3.4328	4.26689	0.487825	2.35855	1.57035	1.05966	0.986406	5.9314	0.0403697	0.377625
Sil1	4.55577	3.06411	4.59827	0.544752	1.64612	1.87887	1.05972	2.12954	8.78516	0.0177034	0.293972
Aadac	114.563	72.258	120.738	26.8913	33.9908	40.2752	1.06118	6.55177	20.0596	0.00197476	0.217255
Gm25894	26.1243	35.3611	38.4589	9.67324	15.2795	8.1945	1.06145	0.751491	9.67891	0.025099	0.324018
Ablim3	4.5116	4.41045	5.20842	1.35958	1.23468	2.03392	1.06399	3.73697	20.842	0.00175938	0.217255
Mrps22	0.880796	0.77527	1.10716	0.165257	0.324589	0.419982	1.06514	1.26243	10.6827	0.0112184	0.270201
Fdx1	17.8971	9.0069	15.4217	1.78483	8.12216	4.51797	1.06672	4.74283	6.2781	0.0361568	0.367716
Acacb	0.676066	1.13578	0.732726	0.205421	0.413824	0.237825	1.0691	2.3872	11.6802	0.00889319	0.258036
Prdx5	41.4624	33.4507	45.6478	5.02594	21.1504	14.9409	1.06993	5.7166	7.79446	0.0231107	0.316162
Tmem9b	3.0224	2.98062	3.49463	0.592992	1.61768	0.948868	1.07158	2.01413	14.1558	0.00535959	0.23219
Gm10175	6.34345	5.39669	5.51859	0.613524	3.32163	1.81907	1.07257	1.28209	6.28493	0.0360795	0.367716
Hsd17b7	10.0825	13.4557	8.78955	3.04959	4.5783	3.18547	1.07266	5.09597	19.9806	0.0019983	0.217255
Gm24201	19.8237	25.6368	25.0392	4.74868	12.3565	6.25762	1.07364	0.968336	9.31765	0.0170137	0.290714
Ap1s2	0.429447	0.600926	0.457344	0.146121	0.140492	0.202556	1.07556	0.736235	9.56006	0.0240943	0.319357
Gstm4	2.26187	1.74786	3.1638	0.386373	1.10916	0.851002	1.07695	1.39581	9.63882	0.0142662	0.272986
Nlrp12	7.56905	6.99343	5.31146	1.38988	2.37071	2.84356	1.08036	4.94949	16.922	0.00325451	0.225728
D930048N14Rik	1.91586	1.09569	2.46986	0.500088	0.871819	0.407346	1.08046	1.97919	10.0275	0.0129801	0.271417
Gm25994	248.767	176.696	213.278	53.5467	81.3964	74.1266	1.08315	3.73055	35.5856	0.000314842	0.217255
Mmgt1	1.22495	0.939568	1.377	0.186926	0.56485	0.409074	1.08327	1.67665	11.4847	0.00928281	0.25995
Etfa	81.997	71.6617	93.7782	11.0702	45.4258	27.3421	1.08447	6.52734	8.24981	0.0203994	0.305541
Mrpl34	4.36713	3.09483	4.44861	0.760588	1.72375	1.38068	1.08502	0.690308	10.2843	0.0239065	0.318979
Gm43189	6.83489	5.92305	4.49931	1.13899	3.05213	1.58385	1.08643	3.45979	12.515	0.0074426	0.252792
Cox5a	10.6422	6.04851	9.23041	2.35437	3.65205	2.41995	1.08797	3.48215	22.3511	0.00142072	0.217255
Gm43300	1.29753	0.838378	0.961262	0.387394	0.365818	0.24613	1.08992	0.515429	8.61572	0.030345	0.347569
Ppa2	1.71301	1.42843	2.26751	0.35897	0.917846	0.502926	1.08997	3.40581	15.3234	0.00430895	0.229726
Ces2g	3.83751	2.44258	5.4605	0.627429	2.07718	1.14119	1.09269	3.1007	8.73502	0.0179361	0.295302
Zfp729a	0.894728	0.783713	0.517597	0.139063	0.401117	0.182062	1.09673	1.32327	7.85298	0.0227379	0.314973
Cpb2	35.6013	25.9942	30.8311	3.49247	14.8154	12.5171	1.09831	4.79337	7.76532	0.0232993	0.31665
Krt8	31.8945	18.6111	26.2142	6.86943	11.069	6.80983	1.10538	4.81112	22.1163	0.00146769	0.217255
Bmyc	1.05523	1.18035	1.99782	0.536756	0.405489	0.397865	1.10668	-0.0398615	6.08076	0.0488116	0.403262
Fam214a	35.4602	51.4141	42.7661	14.9258	10.5474	15.54	1.10674	7.45587	13.7669	0.00577933	0.235074
Pfkfb1	5.56618	5.88692	6.1722	0.919447	2.31944	2.51749	1.10887	3.85981	14.6168	0.00491014	0.23219
Tmed10	7.19114	6.31494	7.90194	1.19712	3.19351	2.59868	1.10919	3.94567	17.6345	0.00288929	0.225728
Gm9828	1.41983	1.29648	1.36806	0.232141	0.623536	0.458859	1.11194	1.1835	12.6076	0.009386	0.260599
Tomm7	15.2136	12.4255	19.8022	1.93465	8.14907	5.41333	1.11266	3.44407	8.95387	0.0169478	0.289953
Cnih1	7.67138	5.98268	7.97426	1.05022	3.20527	2.7402	1.11465	2.80863	13.3989	0.00621516	0.241979
Abhd15	2.75319	2.16638	2.30519	0.39116	1.55958	0.405	1.11761	2.19999	6.36209	0.0352211	0.365827
Phkg1	0.416112	0.246167	0.320571	0.0810618	0.0918564	0.13734	1.11775	0.520761	8.98305	0.0261287	0.330264
Tpd52l1	0.653369	1.25288	1.4844	0.199407	0.451922	0.42231	1.11787	0.0658376	5.6301	0.0445483	0.390608
Serpinf1	55.111	38.3179	55.6211	4.94864	27.2672	17.1475	1.12182	6.1442	6.11607	0.0380526	0.372402
Ndufv2	27.2209	22.5172	27.478	2.51884	14.8221	8.28247	1.12282	4.95899	6.28286	0.0361029	0.367716
Gm5096	21.0597	31.3728	24.2774	3.44323	14.293	7.78834	1.12378	4.86607	8.082	0.0213495	0.308558
Mbnl2	11.6976	14.4441	8.10275	3.47736	3.69962	3.75587	1.1241	5.00105	18.2334	0.00262117	0.225728
Nhp2l1	2.67844	2.46428	4.23543	0.774107	1.09941	1.07546	1.12564	2.05701	20.1851	0.00193806	0.217255
E030037K01Rik	0.623528	0.818079	1.53776	0.225355	0.283738	0.413628	1.13433	0.244695	5.98458	0.0396845	0.376426
Nme1	2.3106	2.57908	2.31379	0.236818	1.05851	1.0198	1.1348	2.33119	8.06097	0.0214724	0.308558
Txnl4a	2.95389	3.03442	4.66248	0.694251	1.86984	0.818256	1.13499	2.26946	11.6034	0.0090438	0.259947
Mrps18b	3.33791	3.20032	2.9378	0.63144	1.78881	0.615149	1.13638	2.05699	10.0745	0.0128347	0.271417
Notumos	1.69045	1.32987	3.99289	0.421668	0.936902	0.819478	1.13686	1.9433	7.34593	0.0262406	0.330566
Grhpr	18.7297	15.993	19.9464	2.22178	7.4286	7.87709	1.13999	4.14919	10.3628	0.0119857	0.270201
C5ar2	0.22656	0.356864	0.430852	0.111127	0.125925	0.0784493	1.14184	-0.215652	6.12324	0.0489573	0.403757
Serpina1c	861.528	732.563	902.882	94.3029	427.773	292.084	1.14437	9.41128	7.05371	0.0285706	0.341385
Hyou1	11.2783	20.7634	15.6015	3.03771	7.38063	4.99985	1.14584	6.12969	12.5022	0.00746251	0.252792
Nedd8	41.6938	26.9856	45.7231	5.13217	18.2305	13.0429	1.14659	3.79967	10.9069	0.0105668	0.268478
Slc46a1	2.61942	2.13473	3.10838	0.23555	1.50444	0.761885	1.14787	2.32185	6.61874	0.0325453	0.355923
Dnajb9	11.031	15.4053	11.5831	1.34383	8.14823	2.99579	1.14977	3.85894	5.64034	0.0443976	0.390096
Fgg	444.36	460.731	316.793	55.7441	109.242	223.78	1.15197	9.01427	6.1806	0.0372829	0.370097
Gm45053	7.40229	5.96958	9.67587	0.607018	4.00749	2.74998	1.15301	3.53931	6.05588	0.0387888	0.373288
Wfdc21	225.861	214.133	162.759	22.6432	78.1808	93.2051	1.15332	5.72609	7.60067	0.0244018	0.320129
Gm28731	2.86483	2.07766	1.95572	0.378321	1.1432	0.640974	1.15437	1.22203	10.3286	0.0120826	0.270201
Gm26885	0.9559	0.490982	0.945281	0.195361	0.236135	0.297893	1.15571	-0.0888389	6.90958	0.0414236	0.381619
Btf3	31.4812	28.0231	31.8675	4.47531	14.3256	10.3775	1.1572	4.99871	14.2509	0.00526276	0.23219
Hist1h2bc	24.0374	27.0253	41.5252	2.77795	16.2471	10.5518	1.15725	3.77933	6.38458	0.0349758	0.365648
Hspa5	85.7389	153.265	124.613	25.1401	55.0201	35.9089	1.15953	8.2784	12.7162	0.00713828	0.251885
4930524O07Rik	1.36742	2.10706	2.13237	0.363305	0.71781	0.662883	1.16115	1.49439	14.3657	0.00514889	0.23219
Mir686	91.4633	90.7346	91.7743	12.7067	35.1971	37.9312	1.16218	2.62181	14.0271	0.0054942	0.233132
Dhrs1	5.51216	3.40319	6.55953	0.955853	2.3107	1.53849	1.16247	3.10901	16.1204	0.00373709	0.229726
Morn2	2.59501	1.37272	3.14476	0.409651	0.696304	1.04109	1.16583	0.0651014	6.03888	0.0390001	0.374522
Gm15788	33.9202	28.3677	30.3886	5.02978	11.1851	12.6626	1.17192	4.12127	18.6576	0.00244988	0.219356
Tulp2	1.07937	0.841932	1.36379	0.335004	0.395432	0.266055	1.17431	1.14253	15.9188	0.0069428	0.250695
Ugt2b38	0.82281	0.613584	1.03853	0.209267	0.421571	0.118184	1.17535	0.0971302	5.97599	0.0397942	0.377071
Adh5	12.5527	6.43651	10.6218	1.58543	4.65262	2.99607	1.17897	4.99282	12.5222	0.00743134	0.252792
Plin2	23.0541	47.4328	47.9326	6.66675	16.7406	13.777	1.18083	6.38169	10.5624	0.011439	0.270201
Mpv17l2	1.52568	1.58818	1.34625	0.199558	0.829151	0.338103	1.1835	0.411387	6.63655	0.0323693	0.355145
R74862	0.755717	0.568288	0.552319	0.0847954	0.345914	0.143666	1.18467	0.686481	7.19844	0.0273853	0.336115
Serpina1a	1072.11	800.095	1175.02	142.06	419.727	386.221	1.18694	10.1092	10.3132	0.0121266	0.270701
Rpl4	83.3541	66.7867	72.7763	12.8161	27.432	28.7013	1.18705	6.47841	19.3895	0.00218595	0.217255
Avpi1	5.87461	5.23015	6.15692	1.12058	2.13649	1.98896	1.19153	2.13957	27.6324	0.00072703	0.217255
Dnajb11	16.5438	24.655	20.3494	4.83037	7.48291	6.59547	1.19174	5.3241	28.7596	0.000638617	0.217255
Bud31	26.4677	24.9646	28.7972	4.7959	11.3646	8.61165	1.19213	4.69027	25.5928	0.000929552	0.217255
Fer1l5	0.335463	0.417257	0.347599	0.0830131	0.109745	0.140646	1.1923	0.631388	12.4122	0.0151006	0.275093
Mrpl46	1.95484	1.52284	2.60229	0.326274	1.1972	0.315882	1.19236	0.890056	6.2488	0.0364906	0.369671
Atp5g3	47.2696	39.4439	48.9895	6.68308	19.6922	15.6522	1.19729	5.87767	15.7447	0.00399401	0.229726
Arl3	7.08071	6.5872	9.63115	1.36401	2.72762	2.92272	1.19833	1.98217	19.2372	0.00223784	0.217255
Acy3	9.49603	6.42463	13.3751	0.96411	5.5618	2.48731	1.19963	3.13995	6.56101	0.0331241	0.357066
Urah	16.113	11.3446	17.0737	1.84874	6.66886	5.12907	1.20176	3.66691	12.3533	0.00769892	0.255393
Oat	96.8185	118.393	188.636	19.339	55.8414	48.9113	1.2025	7.55399	10.4282	0.0118031	0.270201
Ankrd46	4.22909	3.05222	4.13261	0.691452	1.58715	1.1715	1.20338	2.52683	23.4809	0.00121921	0.217255
1810014B01Rik	124.899	187.943	159.283	33.4733	54.7739	55.8716	1.2041	7.29185	21.0972	0.00169554	0.217255
Deb1	4.46328	4.42375	5.19444	1.03457	1.87249	1.35114	1.20442	3.12301	40.1032	0.000209317	0.217255
Gm13841	18.0159	12.0113	15.1203	2.32136	5.98306	5.3211	1.20491	2.16354	16.7384	0.00335779	0.225728
Ndufs4	25.5828	18.4053	23.6441	2.70867	10.9133	7.28443	1.20491	4.36954	11.083	0.0101532	0.26559
Lpin1	69.0519	45.7649	28.8576	6.37074	19.4163	18.8451	1.20604	7.35935	7.58947	0.0244791	0.320238
Gm29103	2.40916	6.56	3.28404	0.882326	1.24978	1.58832	1.20918	0.705609	6.3008	0.0359008	0.367716
Txnip	51.667	21.8672	23.4635	5.0685	17.4697	7.53184	1.21011	5.90711	7.15079	0.0277685	0.337008
Fkbp7	1.00896	1.07899	0.950521	0.177654	0.503277	0.225744	1.21084	0.0582687	7.66618	0.0280072	0.337632
Akr1c6	118.589	62.8418	139.669	23.0785	39.5039	33.118	1.21283	6.85993	17.6217	0.00289539	0.225728
Cyb561	0.662562	0.438626	0.268801	0.144438	0.0954753	0.168242	1.21365	0.190511	5.93339	0.0403437	0.377625
Ctsl	89.5253	91.8621	83.2597	17.5342	28.4639	33.591	1.22043	6.69534	25.6031	0.000928365	0.217255
Arrdc3	56.154	26.5533	72.6465	18.6618	9.26596	15.7912	1.22238	7.56304	8.11339	0.0211676	0.308558
Tubb4b	13.6616	19.1053	23.6312	3.6641	6.87234	6.34174	1.22486	4.54851	23.3658	0.00123803	0.217255
Spry4	3.06541	1.60203	2.93005	0.517624	1.27087	0.475036	1.22512	2.80524	11.4823	0.00928773	0.25995
Mup3	5779.98	4228.26	6395.93	689.366	2722.24	1612.38	1.22683	11.7461	8.72951	0.0179619	0.295369
Gm12258	0.702611	0.4491	0.623544	0.163805	0.191243	0.163994	1.22918	0.763732	15.7086	0.00994593	0.263217
Gm10108	4.51623	3.46406	8.46491	1.03376	2.49903	1.22602	1.22981	0.221527	6.68932	0.0318549	0.35178
Nhp2	4.87769	5.6891	7.97924	0.690617	2.91295	1.90139	1.23661	2.11679	10.3956	0.0118937	0.270201
Pla2g12b	5.6067	4.76792	7.89198	1.06017	2.14979	2.12709	1.23953	2.1339	20.3947	0.00187869	0.217255
RP24-252B21.3	12.4345	6.93188	9.22941	1.50937	4.47952	2.53443	1.24306	3.7946	14.7187	0.00481725	0.23219
Zfp619	0.299287	0.15736	0.195349	0.0662964	0.0751248	0.0468015	1.24611	-0.147255	7.48438	0.0305633	0.348687
Gm14399	1.41761	0.841398	0.934577	0.257532	0.408557	0.261796	1.24708	0.816918	13.4558	0.00807147	0.257407
Srd5a1	7.62094	4.14245	13.8675	1.2591	2.9573	3.18047	1.25378	3.84634	8.83031	0.0174971	0.292692
Sbk1	1.69051	0.875768	1.97454	0.140427	0.660083	0.515494	1.25525	1.95868	8.0042	0.0218088	0.310084
Gm16559	36.5144	14.6961	31.2739	4.84955	13.1888	6.18017	1.25855	4.65382	10.8422	0.010724	0.268478
Mdh2	9.9173	7.95738	11.0267	1.25909	4.60198	2.6979	1.26352	4.33975	14.1199	0.00539672	0.23219
Pgk1	21.2378	14.0592	20.6483	2.93912	7.8156	5.65189	1.26373	4.62204	20.3585	0.00188878	0.217255
Cep85l	3.98315	4.02429	2.80512	0.686254	1.40716	1.05888	1.27006	2.564	23.068	0.00128845	0.217255
Plac9b	1.79804	2.02561	2.15419	0.360123	0.427511	0.915213	1.27191	0.726384	10.11	0.0127261	0.271132
Zfp9	0.823398	1.92751	0.580794	0.305965	0.305104	0.36287	1.27317	1.91687	6.99666	0.0290556	0.342613
Mup-ps19	4419.08	2708.19	4400.71	899.845	1479.85	922.258	1.27651	10.1795	19.0262	0.00231228	0.217255
Fars2	1.87119	1.24804	2.1949	0.21726	0.820638	0.473265	1.27974	1.23217	10.664	0.0111727	0.270201
Mir22	132.239	126.207	100.777	26.3816	51.9223	25.2892	1.28477	2.78053	22.2957	0.00143164	0.217255
Slc41a2	6.06545	3.62561	2.03077	1.18369	0.465736	1.61901	1.28492	3.64501	5.77196	0.0425158	0.385602
Mdh1	22.3594	15.4972	23.7162	2.69776	10.1706	5.13662	1.28619	4.94457	12.5848	0.00733514	0.252792
Timm10	8.27285	11.3893	11.8976	0.728325	5.07415	3.35915	1.28699	2.3772	7.61042	0.0243347	0.31993
Fbp1	98.1219	58.2384	88.8827	25.8855	18.1499	23.3072	1.28954	6.33917	20.9781	0.00172497	0.217255
Egfr	47.4358	16.4692	16.3099	5.2409	4.5003	12.7026	1.28995	7.46508	5.57774	0.0453297	0.393729
Mir8114	10.3833	8.46199	12.1635	3.56507	3.59095	1.51004	1.29071	-0.312946	7.10447	0.0301296	0.346611
Mrpl35	1.2849	0.808046	1.35365	0.158125	0.382254	0.428648	1.29157	1.55871	14.3472	0.005167	0.23219
Prdx4	15.6518	13.0128	18.3879	1.56586	6.95555	5.14676	1.29221	4.27645	11.152	0.0099965	0.263879
Pxmp2	40.5311	34.6245	37.9475	5.82593	12.7883	13.8282	1.29317	4.73344	24.2729	0.00109893	0.217255
Frat2	0.933341	0.690328	0.99397	0.274681	0.115281	0.336108	1.29666	0.312428	7.41959	0.0256914	0.327487
Gm18310	0.67762	1.00278	0.596135	0.101156	0.356617	0.185667	1.31506	0.932442	9.30229	0.0155113	0.27938
Rpl17-ps8	5.10385	3.203	2.47063	0.743441	1.52442	0.719763	1.32198	0.541269	9.28143	0.0155929	0.27938
Snx22	26.5711	24.3291	28.8066	2.64637	11.7193	8.4648	1.32558	5.48192	11.4291	0.00939769	0.260599
Sox9	4.13912	3.00645	3.62138	1.43551	0.65067	0.7972	1.3262	3.13607	13.7013	0.00585412	0.235074
Dpy30	2.48495	2.60943	3.78053	1.01572	0.767317	0.630993	1.32862	0.864118	14.07	0.00544884	0.23219
Thbd	0.603669	1.29114	0.840693	0.141722	0.321189	0.300143	1.32949	1.10861	10.6505	0.0112077	0.270201
Nudt12os	1.33242	1.17104	1.41897	0.381236	0.512005	0.179421	1.33053	0.410442	10.2642	0.0122678	0.271001
Gm44986	8.31102	7.46065	8.61227	0.699405	3.92748	2.29095	1.33484	3.75276	10.0953	0.0127709	0.271231
Nnmt	34.3715	41.7544	23.2087	4.39414	5.18478	18.0094	1.33521	4.94487	6.34969	0.0353572	0.365844
1110012L19Rik	1.21154	1.1616	0.897559	0.241148	0.54652	0.102142	1.33813	-0.25935	5.67992	0.0438207	0.38836
Gchfr	13.0443	8.48051	13.511	0.818033	6.41152	2.51206	1.33865	2.17017	7.129	0.0279461	0.337632
Gm15591	4.59547	3.96544	5.67702	0.315569	2.86073	0.712875	1.3468	0.905511	5.51319	0.046317	0.39822
Iah1	24.8221	16.145	31.748	3.21204	8.30407	8.34446	1.34829	3.69832	17.109	0.0031533	0.225728
Piga	1.87728	3.86806	1.60515	0.661088	0.95201	0.428772	1.35144	3.23466	10.3728	0.0119576	0.270201
Gm30097	87.9414	84.2446	60.5715	13.4828	20.1114	29.9728	1.35879	5.12062	20.9565	0.00173037	0.217255
Atp5c1	38.3275	26.7282	38.4692	3.52584	16.8171	8.60914	1.3613	5.24472	10.8539	0.0106953	0.268478
Gm17193	8.58986	4.79755	5.15122	1.24081	2.45156	1.2937	1.3651	1.39252	15.5941	0.00410321	0.229726
Gm27406	18.998	14.2683	20.9065	3.62384	7.39154	3.37685	1.37423	1.03019	16.7353	0.00335957	0.225728
Zfp3	0.810862	0.723823	0.863535	0.0960027	0.265924	0.27109	1.37433	0.129212	10.839	0.0123895	0.271001
Oas1a	1.19229	0.351736	1.72554	0.27991	0.237889	0.326041	1.37749	0.383883	5.84634	0.0414971	0.381619
Ccdc134	0.789799	1.83902	1.08142	0.258263	0.438982	0.300826	1.38025	0.704672	10.1468	0.0126148	0.271001
Mir16-1	60.1057	29.1112	41.5736	14.1836	12.8579	7.20924	1.38511	1.31153	12.9312	0.00683002	0.250039
Gm38155	0.688272	0.599911	1.13279	0.143222	0.306557	0.181992	1.38645	0.506348	12.4179	0.00759519	0.25474
Gm45301	2.10002	5.38897	3.94666	0.636211	1.28166	1.13779	1.38809	1.15476	10.796	0.0108381	0.268478
Gm14295	0.620876	0.454296	0.730809	0.0747988	0.141266	0.253458	1.39047	0.445481	9.83855	0.0135863	0.271417
Tspo	5.97655	3.99537	5.31372	0.502028	1.94367	1.59481	1.39317	1.6904	14.0995	0.00541799	0.23219
Gm1821	23.552	30.6688	28.1059	2.48522	11.8423	8.01636	1.39663	3.46787	12.3879	0.00764321	0.255169
Ldha	34.5763	42.3987	35.8026	5.71866	10.7476	13.6556	1.40053	6.16528	23.3169	0.00124613	0.217255
Gm37795	0.539009	0.898769	0.773683	0.268214	0.243145	0.0681638	1.40215	0.252753	6.93715	0.0295726	0.344289
Lad1	0.932204	1.17004	1.40791	0.135787	0.556861	0.230059	1.40551	1.2858	11.4078	0.00944194	0.260908
Tbc1d30	0.961971	0.49514	1.48816	0.359264	0.157589	0.225803	1.40844	1.7281	8.80538	0.0176106	0.29315
Pon1	38.9351	30.7145	49.7656	3.98272	17.7601	10.4494	1.4101	6.03451	11.9572	0.00837544	0.257407
Akr1c12	14.6687	9.4343	13.6325	1.61626	5.15969	3.09171	1.42484	3.20025	20.2965	0.00190622	0.217255
Cyp8b1	28.6658	40.8013	57.2162	2.7058	20.6708	10.8878	1.42549	5.55066	6.71943	0.031566	0.350302
Gm11955	11.5254	11.9908	10.4461	1.5436	5.30047	2.02089	1.42744	1.68445	14.2834	0.00523023	0.23219
P2ry2	0.909825	0.647207	0.968927	0.151155	0.291816	0.199186	1.43422	1.02374	22.4577	0.00150958	0.217255
Clu	55.1799	43.6968	54.4981	6.58004	17.2023	16.3324	1.4349	6.64074	22.4364	0.00140411	0.217255
Suclg1	8.73706	8.16152	11.2852	0.957095	3.90653	2.56547	1.43518	4.62793	15.2623	0.00435716	0.229726
2010107E04Rik	97.4136	77.5039	93.8213	7.76991	31.9422	30.4615	1.44223	4.22478	13.7092	0.00584508	0.235074
Eif4ebp3	36.6366	18.4915	27.6333	5.23021	7.56742	8.18549	1.44244	3.55656	31.6226	0.000467552	0.217255
Klf10	14.4021	16.0584	14.4306	4.22365	4.07431	2.97248	1.45182	4.70732	41.6645	0.000183426	0.217255
Gm10392	1.92978	1.62693	1.66537	0.152318	0.747942	0.419359	1.4573	0.904476	11.8272	0.00861363	0.257407
C6	34.2964	19.1793	24.6942	6.37314	4.938	7.97374	1.45744	5.89384	24.545	0.00106105	0.217255
Scara5	13.4303	13.6203	5.24767	2.72778	0.932215	4.32814	1.4629	5.24318	6.09607	0.0382953	0.372624
Cyp2e1	1714.77	1233.1	1791.09	235.026	595.077	384.162	1.46436	10.9035	20.2299	0.00192519	0.217255
Bphl	18.1127	12.659	25.1269	1.96389	8.65437	3.60462	1.47387	3.6722	12.1663	0.00800956	0.257407
Dbi	127.979	139.101	174.444	12.6157	51.6815	49.3886	1.47421	6.88255	12.0971	0.00812833	0.257407
Gpx1	114.255	88.4949	147.145	8.74198	47.577	33.6935	1.48052	6.55658	9.99179	0.0130921	0.271417
Mir291b	15.3186	17.4847	14.76	2.50458	6.30689	2.82894	1.48437	-0.230333	10.2047	0.0124422	0.271001
Tm2d2	1.85481	1.80902	2.14559	0.109801	0.801836	0.52709	1.4859	1.09029	10.1732	0.0125358	0.271001
Zfp85os	0.238238	0.215728	0.281904	0.0454436	0.0686602	0.0641612	1.4863	-0.436836	11.4823	0.01567	0.27938
Ppib	36.9825	32.1815	40.1462	3.37253	14.8795	9.58523	1.49737	6.08029	14.4433	0.00507355	0.23219
Gm17130	1.9116	2.01814	1.99003	0.196657	0.724247	0.541432	1.49825	1.65789	18.6702	0.00244502	0.219356
Mir294	15.7789	20.3905	13.8814	2.3555	6.52463	3.32569	1.49832	-0.0878939	10.2387	0.0123424	0.271001
Mup21	335.719	135.64	488.154	30.3953	167.946	44.6477	1.50421	6.89732	5.96724	0.0399063	0.377341
Gm27622	876.893	448.46	858.165	108.824	294.795	135.954	1.5083	4.61003	18.8128	0.00239074	0.218882
RP24-346O11.2	290.01	232.366	372.928	52.6252	90.7372	74.9497	1.51116	7.16102	41.7297	0.000182433	0.217255
Mup16	73.061	78.0338	143.434	23.7002	17.1842	28.2587	1.51755	5.82486	21.5732	0.001584	0.217255
Gm45044	13.0971	6.13909	15.1877	2.16515	1.13237	4.79705	1.52122	1.42309	8.09459	0.0212763	0.308558
Slc43a1	0.685557	0.309317	0.558305	0.0807693	0.200483	0.0879713	1.5268	0.85141	13.0313	0.00669222	0.248072
Selenop	446.534	309.449	419.326	26.0106	173.326	95.2861	1.53653	9.27377	8.54429	0.0188572	0.299198
Acot1	5.32284	12.4396	11.8096	0.592273	4.12274	2.58034	1.53683	3.13754	8.21719	0.0205798	0.307111
Gsto1	8.93104	8.14178	11.2887	0.603237	3.34188	2.95256	1.53789	3.39427	12.4326	0.00757193	0.25459
Mir292	22.4886	16.1713	14.9684	1.60863	4.86092	6.13225	1.53864	-0.0481036	9.95575	0.0132063	0.271417
Ehhadh	8.97441	23.8729	20.6195	1.92311	7.33004	4.03579	1.54031	4.92709	10.8315	0.0107502	0.268478
Mup20	6909.3	3919.07	6888.78	641.842	2414.98	1290.04	1.5424	11.563	12.9065	0.00686455	0.250039
Mir148a	11.6418	8.37148	13.6379	1.3324	3.01966	3.38616	1.54911	-0.405612	10.3755	0.0119501	0.270201
Ndufa4	40.9357	25.4054	37.1956	1.28947	15.5138	8.73878	1.55416	4.72944	6.51034	0.0336429	0.360889
Mup14	262.283	209.373	293.22	64.4267	29.8875	79.4007	1.55455	7.60846	15.3659	0.00427578	0.229726
Manf	8.45438	13.3739	11.1804	1.31009	3.98709	2.72699	1.55653	4.45273	21.9961	0.00149249	0.217255
Acaa2	125.22	81.6195	114.801	9.05505	42.1288	26.811	1.56699	6.48918	13.6929	0.00586384	0.235074
C1qc	0.925138	3.09021	3.27352	0.170776	0.516048	1.01269	1.57159	1.4774	6.46604	0.034105	0.361599
Atp5f1	10.8656	7.52394	10.7193	0.851536	3.60484	2.44991	1.58377	4.46647	17.4113	0.00299794	0.225728
Gpr137b-ps	0.365337	2.00949	1.0853	0.110033	0.38237	0.316922	1.59312	1.08189	6.11607	0.0380526	0.372402
Gm14201	1.59522	4.01484	3.61003	0.456428	1.03442	0.579982	1.59315	-0.666252	7.12962	0.027941	0.337632
Hspb1	3.40956	5.25187	5.77395	0.0639708	2.02971	1.24641	1.59688	1.54395	6.41877	0.0346069	0.364326
Gm44816	3.26191	2.5483	1.80123	0.414804	1.04454	0.234262	1.61791	-0.295913	7.98197	0.0219424	0.311397
Hsp25-ps1	1.84329	2.88351	2.89289	0	0.922675	0.752479	1.62771	-0.0282996	5.44741	0.0473514	0.399973
Cyp2d40	11.4162	6.61499	12.845	1.36339	2.91823	2.59868	1.62957	2.74043	31.5291	0.000472164	0.217255
Ppa1	13.682	12.5659	14.0844	1.31817	4.17207	3.73504	1.63076	4.43268	26.2375	0.000858691	0.217255
E030018B13Rik	8.8002	5.87901	1.14881	0.77975	1.47264	1.3211	1.63846	1.66199	6.4115	0.0346849	0.364326
H3f3a-ps1	4.07607	2.56045	3.14337	0.321726	0.850661	0.953905	1.63897	-0.188242	11.9054	0.00846938	0.257407
Serpina1d	298.016	300.12	327.941	27.2994	110.229	75.4306	1.64728	7.88094	17.461	0.00297327	0.225728
Gm27331	1068.98	725.64	1095.46	125.312	321.368	200.206	1.65329	4.98182	35.7444	0.000310133	0.217255
Gm43054	1.23859	0.812526	1.4579	0.0746085	0.22545	0.442422	1.65766	-0.513032	7.90059	0.0224401	0.313427
9430037G07Rik	1.40741	3.50549	1.18929	0.227608	0.357117	0.771256	1.6719	2.16111	8.87733	0.0172855	0.291641
Zfp955a	0.703628	0.708356	0.749335	0.281854	0.152089	0.0341096	1.67775	-0.346622	6.98111	0.0291896	0.342738
Creld2	8.28073	30.826	14.5328	2.07919	5.95409	4.05519	1.67953	3.78369	10.8187	0.0107819	0.268478
Gm9817	0.409833	0.676731	0.678932	0	0.196857	0.176599	1.68052	-0.0543327	5.7661	0.0425974	0.385825
Gm11007	1.0366	0.66258	1.26748	0.30758	0.0995825	0.223337	1.68232	-0.0766532	9.54606	0.0145965	0.273382
RP24-366L10.4	12.9791	11.9463	13.2693	0	4.93756	3.02008	1.69302	-0.125414	6.20979	0.0369411	0.369671
Capn8	1.58971	1.23107	1.15579	0.192438	0.317185	0.340861	1.69305	1.53682	36.9891	0.000276108	0.217255
Fv1	3.59126	1.68158	3.82454	0.621305	0.54157	0.72876	1.7058	1.274	21.2902	0.00164918	0.217255
Pdia6	14.2491	17.114	23.4667	2.32468	5.18866	4.16239	1.72164	5.21212	41.2284	0.000190234	0.217255
Gm13552	2.34931	3.57745	4.70949	0.316326	1.31431	0.535938	1.7303	-0.0802734	10.4602	0.011715	0.270201
Gm26516	1.73253	1.89842	1.889	0.141633	0.641976	0.359946	1.73323	0.63717	16.5433	0.0034721	0.225728
Egr1	5.01217	17.0906	8.85521	2.22102	1.74452	2.41728	1.75345	4.67929	14.7776	0.00476452	0.23219
Mup8	10.4033	9.24599	11.8882	3.54519	0.555851	2.15327	1.75744	2.52931	9.95872	0.0131968	0.271417
Gm13872	2.5577	2.84585	4.9769	0.79506	0.846333	0.428604	1.7764	1.82618	24.4109	0.0010795	0.217255
Mup10	191.566	135.329	265.557	26.2678	49.5379	43.4601	1.78668	7.18541	39.948	0.000212133	0.217255
Gm10709	7.44351	5.41007	8.43845	0	1.66081	2.44438	1.82405	0.981382	7.03597	0.0287203	0.342269
Derl3	1.29402	7.94038	2.57242	0.5924	1.08152	0.669121	1.84573	1.61423	7.63488	0.0241674	0.319357
Cyp7b1	26.6585	14.1063	50.6605	1.58338	7.89002	8.09957	1.86448	5.10298	10.4945	0.0116213	0.270201
Mup2	24.1982	21.8774	39.7806	4.98603	4.58713	5.68753	1.93225	4.3258	57.312	5.92941e-05	0.217255
RP24-63K13.5	3.21895	2.63462	1.33778	0.269566	0.543046	0.456716	1.96173	0.118863	15.3858	0.0042604	0.229726
Gm13835	27.4255	25.1658	64.0583	3.08106	2.61851	14.4369	1.97077	3.79328	9.112	0.016276	0.284999
Serpina11	56.0792	57.8154	62.9067	3.34199	18.707	9.89179	2.00447	5.65103	19.8163	0.00204837	0.217255
Gm38319	1.59317	1.35293	1.69666	0	0.590337	0.176529	2.02505	0.228517	8.10179	0.0212346	0.308558
Mup18	42.6317	25.6059	62.8883	7.87191	3.42878	9.97278	2.03378	4.38634	20.0021	0.00199185	0.217255
Mup15	259.789	346.862	430.125	63.6722	6.08666	95.7367	2.04696	7.3635	6.44359	0.0343422	0.362977
Sdf2l1	12.6905	24.0854	24.2048	1.1905	4.94647	4.23575	2.05752	3.56511	22.7486	0.00134539	0.217255
Mir704	12.7229	23.6793	18.3315	4.28272	3.23535	1.45121	2.07858	-0.185153	13.9983	0.00552486	0.233132
Gm44686	2.77464	2.35332	1.25014	0.244274	0.36907	0.413863	2.07984	-0.428528	14.2352	0.00527865	0.23219
Mup17	236.352	346.233	519.763	120.951	7.25599	29.8946	2.1211	7.43532	5.44641	0.047538	0.400161
Fkbp5	9.87169	17.08	6.48138	0.601183	2.91289	2.0459	2.14059	5.21197	16.157	0.00371316	0.229726
Gm7967	0.484262	0.176434	0.402261	0.0221694	0	0.131463	2.21754	0.284213	5.93909	0.0402696	0.377625
Mir7670	25.8905	18.4173	19.5674	0.955853	6.49884	1.61947	2.22421	-0.159387	14.2295	0.00528442	0.23219
Gm28577	93.7122	98.4243	112.72	5.07338	28.2406	13.195	2.2446	5.24863	24.8092	0.00102582	0.217255
Inhbb	0.487562	0.973886	0.216347	0.0310006	0.105387	0.105046	2.27797	0.481229	11.4912	0.00926952	0.25995
Gm8893	216.45	246.72	396.636	25.1708	67.3553	31.8945	2.29116	7.46582	39.3876	0.000222703	0.217255
Mup9	157.389	70.106	229.515	28.7751	5.15196	24.1526	2.33639	6.80184	11.9173	0.00844777	0.257407
Zbtb16	21.2488	21.3247	14.9273	1.44816	2.669	3.59575	2.39384	5.66166	54.5977	7.06137e-05	0.217255
Mup7	2490.46	2309.72	3152.65	199.33	14.7592	496.354	2.89912	10.3253	8.70082	0.018097	0.295712
Selenbp2	22.2033	2.06799	46.8049	2.23622	2.2817	1.30392	3.01558	4.61322	11.8125	0.00871499	0.257407
Gm11802	1.2355	2.53837	2.1616	0.101001	0.0763008	0.171123	3.48685	-0.420257	29.9977	0.000556418	0.217255
Mup-ps17	13.4816	5.32242	31.5298	0.302541	0.228553	1.53775	3.98364	0.827416	22.25	0.0014407	0.217255
Gm42755	0.771964	2.22043	0	0	0.033372	0	5.48436	-0.268967	9.36091	0.0152849	0.277628
