# Supplementary material for: Lack of miR-379/miR-544 Cluster Resists High-Fat Diet-Induced Obesity and Prevents Hepatic Triglyceride Accumulation in Mice
Source: Front Cell Dev Biol. 2021 Aug 30;9:720900. doi: 10.3389/fcell.2021.720900 (PMC8435714; doi:10.3389/fcell.2021.720900)
Supplement: Supplementary file 7 [file Table_3.XLSX]

## Sheet: Table S2
Term	Database	ID	Input_number	Background_number	Rich_factor	P_Value	Corrected P_Value	Input	Hyperlink
endoplasmic reticulum chaperone complex	cellular_component	GO:0034663	8	12	50.12	1.56365e-10	6.07633e-07	mmu:14828:Hspa5|mmu:19035:Ppib|mmu:67838:Dnajb11|mmu:22027:1810014B01Rik|mmu:71853:Pdia6|mmu:64136:Sdf2l1|mmu:18453:P4hb|mmu:12282:Hyou1	http://amigo.geneontology.org/amigo/term/GO:0034663
mitochondrion	cellular_component	GO:0005739	56	1584	2.66	2.59554e-09	3.81852e-06	mmu:228033:Atp5g3|mmu:11950:Atp5f1|mmu:66448:Mrpl20|mmu:12858:Cox5a|mmu:13167:Dbi|mmu:66223:Mrpl35|mmu:14148:Fdx1|mmu:66169:Tomm7|mmu:22187:Gm1821|mmu:66973:Mrps18b|mmu:54683:Prdx5|mmu:11949:Atp5c1|mmu:211389:Suox|mmu:17993:Ndufs4|mmu:17992:Ndufa4|mmu:11522:Gm16559|mmu:213012:Gm15591|mmu:67308:Mrpl46|mmu:70257:2010107E04Rik|mmu:26897:Acot1|mmu:52538:Acaa2|mmu:74147:Ehhadh|mmu:72900:Ndufv2|mmu:665…	http://amigo.geneontology.org/amigo/term/GO:0005739
extracellular exosome	cellular_component	GO:0070062	71	2285	2.34	4.07978e-09	3.81852e-06	mmu:12262:C1qc|mmu:12257:Tspo|mmu:19173:Psmb5|mmu:11950:Atp5f1|mmu:13167:Dbi|mmu:26365:Ceacam1|mmu:20702:Serpina1c|mmu:67895:Ppa1|mmu:21452:Tcn2|mmu:67891:Rpl4|mmu:54683:Prdx5|mmu:22190:Ubb|mmu:99571:Gm30097|mmu:12858:Cox5a|mmu:68021:Bphl|mmu:18521:Gm27406|mmu:15507:Gm9817|mmu:23997:Psmd13|mmu:56373:Cpb2|mmu:15507:Hsp25-ps1|mmu:71670:Acy3|mmu:16691:Krt8|mmu:18979:Pon1|mmu:14121:Fbp1|mmu:67732:Iah…	http://amigo.geneontology.org/amigo/term/GO:0070062
extracellular vesicle	cellular_component	GO:1903561	71	2297	2.32	4.99235e-09	3.81852e-06	mmu:12262:C1qc|mmu:12257:Tspo|mmu:19173:Psmb5|mmu:11950:Atp5f1|mmu:13167:Dbi|mmu:26365:Ceacam1|mmu:20702:Serpina1c|mmu:67895:Ppa1|mmu:21452:Tcn2|mmu:67891:Rpl4|mmu:54683:Prdx5|mmu:22190:Ubb|mmu:99571:Gm30097|mmu:12858:Cox5a|mmu:68021:Bphl|mmu:18521:Gm27406|mmu:15507:Gm9817|mmu:23997:Psmd13|mmu:56373:Cpb2|mmu:15507:Hsp25-ps1|mmu:71670:Acy3|mmu:16691:Krt8|mmu:18979:Pon1|mmu:14121:Fbp1|mmu:67732:Iah…	http://amigo.geneontology.org/amigo/term/GO:1903561
extracellular organelle	cellular_component	GO:0043230	71	2301	2.32	5.33762e-09	3.81852e-06	mmu:12262:C1qc|mmu:12257:Tspo|mmu:19173:Psmb5|mmu:11950:Atp5f1|mmu:13167:Dbi|mmu:26365:Ceacam1|mmu:20702:Serpina1c|mmu:67895:Ppa1|mmu:21452:Tcn2|mmu:67891:Rpl4|mmu:54683:Prdx5|mmu:22190:Ubb|mmu:99571:Gm30097|mmu:12858:Cox5a|mmu:68021:Bphl|mmu:18521:Gm27406|mmu:15507:Gm9817|mmu:23997:Psmd13|mmu:56373:Cpb2|mmu:15507:Hsp25-ps1|mmu:71670:Acy3|mmu:16691:Krt8|mmu:18979:Pon1|mmu:14121:Fbp1|mmu:67732:Iah…	http://amigo.geneontology.org/amigo/term/GO:0043230
mitochondrial protein complex	cellular_component	GO:0098798	15	139	8.11	5.89581e-09	3.81852e-06	mmu:228033:Atp5g3|mmu:11950:Atp5f1|mmu:56451:Suclg1|mmu:12858:Cox5a|mmu:20463:Cox7a2l|mmu:110842:Etfa|mmu:72900:Ndufv2|mmu:66541:Immp1l|mmu:66169:Tomm7|mmu:17992:Ndufa4|mmu:70316:Gm44986|mmu:11949:Atp5c1|mmu:17993:Ndufs4|mmu:30059:Timm10|mmu:67942:Gm10175	http://amigo.geneontology.org/amigo/term/GO:0098798
oxidoreductase activity	molecular_function	GO:0016491	31	689	3.38	6.52615e-08	3.62294e-05	mmu:110842:Etfa|mmu:13101:Cyp2d10|mmu:12858:Cox5a|mmu:16828:Ldha|mmu:14148:Fdx1|mmu:11522:Gm16559|mmu:53381:Prdx4|mmu:54683:Prdx5|mmu:13123:Cyp7b1|mmu:13056:Cyb561|mmu:211389:Suox|mmu:74147:Ehhadh|mmu:17992:Ndufa4|mmu:13124:Cyp8b1|mmu:17993:Ndufs4|mmu:72900:Ndufv2|mmu:13106:Cyp2e1|mmu:11668:Aldh1a1|mmu:11532:Adh5|mmu:52585:Dhrs1|mmu:20463:Cox7a2l|mmu:192166:Sardh|mmu:67442:Gm45053|mmu:14775:Gpx1|…	http://amigo.geneontology.org/amigo/term/GO:0016491
mitochondrial part	cellular_component	GO:0044429	31	698	3.34	8.56971e-08	3.88147e-05	mmu:228033:Atp5g3|mmu:11950:Atp5f1|mmu:66448:Mrpl20|mmu:12858:Cox5a|mmu:14148:Fdx1|mmu:66169:Tomm7|mmu:66973:Mrps18b|mmu:11949:Atp5c1|mmu:211389:Suox|mmu:17993:Ndufs4|mmu:17992:Ndufa4|mmu:67308:Mrpl46|mmu:64655:Mrps22|mmu:52538:Acaa2|mmu:72900:Ndufv2|mmu:66541:Immp1l|mmu:110842:Etfa|mmu:67942:Gm10175|mmu:12257:Tspo|mmu:52585:Dhrs1|mmu:20463:Cox7a2l|mmu:192166:Sardh|mmu:18102:Nme1|mmu:56451:Suclg1…	http://amigo.geneontology.org/amigo/term/GO:0044429
oxidation-reduction process	biological_process	GO:0055114	35	856	3.07	8.98952e-08	3.88147e-05	mmu:110842:Etfa|mmu:13101:Cyp2d10|mmu:12858:Cox5a|mmu:13167:Dbi|mmu:16828:Ldha|mmu:14148:Fdx1|mmu:11522:Gm16559|mmu:53381:Prdx4|mmu:18682:Phkg1|mmu:54683:Prdx5|mmu:13123:Cyp7b1|mmu:13056:Cyb561|mmu:211389:Suox|mmu:74147:Ehhadh|mmu:17992:Ndufa4|mmu:13124:Cyp8b1|mmu:52538:Acaa2|mmu:17993:Ndufs4|mmu:72900:Ndufv2|mmu:13106:Cyp2e1|mmu:11668:Aldh1a1|mmu:11532:Adh5|mmu:100705:Acacb|mmu:52585:Dhrs1|mmu:1…	http://amigo.geneontology.org/amigo/term/GO:0055114
small molecule metabolic process	biological_process	GO:0044281	49	1488	2.48	1.85599e-07	7.2124e-05	mmu:228033:Atp5g3|mmu:11950:Atp5f1|mmu:13101:Cyp2d10|mmu:12858:Cox5a|mmu:13167:Dbi|mmu:14148:Fdx1|mmu:11522:Gm16559|mmu:53381:Prdx4|mmu:18242:Oat|mmu:11949:Atp5c1|mmu:211389:Suox|mmu:83702:Akr1c6|mmu:66422:Dctpp1|mmu:74147:Ehhadh|mmu:68021:Bphl|mmu:26897:Acot1|mmu:52538:Acaa2|mmu:72900:Ndufv2|mmu:69955:Fars2|mmu:14121:Fbp1|mmu:67442:Gm45053|mmu:11668:Aldh1a1|mmu:11532:Adh5|mmu:21991:RP24-63K13.5|…	http://amigo.geneontology.org/amigo/term/GO:0044281
smooth endoplasmic reticulum	cellular_component	GO:0005790	7	30	17.54	7.36375e-07	0.000259881	mmu:14828:Hspa5|mmu:53381:Prdx4|mmu:19035:Ppib|mmu:74126:Syvn1|mmu:22027:1810014B01Rik|mmu:71853:Pdia6|mmu:12282:Hyou1	http://amigo.geneontology.org/amigo/term/GO:0005790
inner mitochondrial membrane protein complex	cellular_component	GO:0098800	11	105	7.88	8.02514e-07	0.000259881	mmu:228033:Atp5g3|mmu:11950:Atp5f1|mmu:12858:Cox5a|mmu:20463:Cox7a2l|mmu:72900:Ndufv2|mmu:66541:Immp1l|mmu:70316:Gm44986|mmu:11949:Atp5c1|mmu:17993:Ndufs4|mmu:17992:Ndufa4|mmu:67942:Gm10175	http://amigo.geneontology.org/amigo/term/GO:0098800
single-organism metabolic process	Undef	GO:0044710	80	3158	1.9	1.51563e-06	0.000453056	mmu:228033:Atp5g3|mmu:11668:Aldh1a1|mmu:13101:Cyp2d10|mmu:11950:Atp5f1|mmu:13167:Dbi|mmu:26365:Ceacam1|mmu:14148:Fdx1|mmu:11522:Gm16559|mmu:53381:Prdx4|mmu:18682:Phkg1|mmu:54683:Prdx5|mmu:11949:Atp5c1|mmu:13056:Cyb561|mmu:211389:Suox|mmu:105171:Arrdc3|mmu:64136:Sdf2l1|mmu:12858:Cox5a|mmu:66422:Dctpp1|mmu:17993:Ndufs4|mmu:18453:P4hb|mmu:67758:Aadac|mmu:213012:Gm15591|mmu:13124:Cyp8b1|mmu:69534:Avp…	http://amigo.geneontology.org/amigo/term/GO:0044710
membrane-bounded vesicle	Undef	GO:0031988	73	2808	1.95	1.76799e-06	0.000486874	mmu:12262:C1qc|mmu:12257:Tspo|mmu:19173:Psmb5|mmu:11950:Atp5f1|mmu:13167:Dbi|mmu:26365:Ceacam1|mmu:20363:Selenop|mmu:20702:Serpina1c|mmu:320415:Gchfr|mmu:67895:Ppa1|mmu:21452:Tcn2|mmu:67891:Rpl4|mmu:54683:Prdx5|mmu:22190:Ubb|mmu:99571:Gm30097|mmu:12858:Cox5a|mmu:68021:Bphl|mmu:18521:Gm27406|mmu:15507:Gm9817|mmu:23997:Psmd13|mmu:56373:Cpb2|mmu:15507:Hsp25-ps1|mmu:71670:Acy3|mmu:16691:Krt8|mmu:1897…	http://amigo.geneontology.org/amigo/term/GO:0031988
mitochondrial membrane part	cellular_component	GO:0044455	13	167	5.85	1.87934e-06	0.000486874	mmu:228033:Atp5g3|mmu:11950:Atp5f1|mmu:12858:Cox5a|mmu:20463:Cox7a2l|mmu:72900:Ndufv2|mmu:66541:Immp1l|mmu:14148:Fdx1|mmu:66169:Tomm7|mmu:70316:Gm44986|mmu:11949:Atp5c1|mmu:17993:Ndufs4|mmu:17992:Ndufa4|mmu:67942:Gm10175	http://amigo.geneontology.org/amigo/term/GO:0044455
extracellular region part	cellular_component	GO:0044421	79	3181	1.87	3.50601e-06	0.000851523	mmu:12262:C1qc|mmu:12257:Tspo|mmu:19173:Psmb5|mmu:11950:Atp5f1|mmu:13167:Dbi|mmu:26365:Ceacam1|mmu:20702:Serpina1c|mmu:67895:Ppa1|mmu:21452:Tcn2|mmu:67891:Rpl4|mmu:54683:Prdx5|mmu:22190:Ubb|mmu:99571:Gm30097|mmu:17842:Mup3|mmu:12858:Cox5a|mmu:68021:Bphl|mmu:18521:Gm27406|mmu:15507:Gm9817|mmu:23997:Psmd13|mmu:56373:Cpb2|mmu:15507:Hsp25-ps1|mmu:71670:Acy3|mmu:380780:Serpina11|mmu:18979:Pon1|mmu:141…	http://amigo.geneontology.org/amigo/term/GO:0044421
nucleoside triphosphate metabolic process	biological_process	GO:0009141	14	208	5.06	3.78363e-06	0.000864894	mmu:12257:Tspo|mmu:228033:Atp5g3|mmu:11950:Atp5f1|mmu:20463:Cox7a2l|mmu:16828:Ldha|mmu:18102:Nme1|mmu:72900:Ndufv2|mmu:56451:Suclg1|mmu:14121:Fbp1|mmu:11949:Atp5c1|mmu:12858:Cox5a|mmu:66422:Dctpp1|mmu:21991:RP24-63K13.5|mmu:67942:Gm10175	http://amigo.geneontology.org/amigo/term/GO:0009141
organic acid metabolic process	biological_process	GO:0006082	28	738	2.85	6.24929e-06	0.00134915	mmu:13101:Cyp2d10|mmu:13167:Dbi|mmu:11522:Gm16559|mmu:53381:Prdx4|mmu:18242:Oat|mmu:13123:Cyp7b1|mmu:211389:Suox|mmu:74147:Ehhadh|mmu:18453:P4hb|mmu:26897:Acot1|mmu:52538:Acaa2|mmu:69955:Fars2|mmu:14121:Fbp1|mmu:110842:Etfa|mmu:11668:Aldh1a1|mmu:21991:RP24-63K13.5|mmu:100705:Acacb|mmu:16828:Ldha|mmu:13106:Cyp2e1|mmu:56451:Suclg1|mmu:212980:Gm29103|mmu:18979:Pon1|mmu:68021:Bphl|mmu:14245:Lpin1|mmu…	http://amigo.geneontology.org/amigo/term/GO:0006082
proteasome complex	cellular_component	GO:0000502	8	63	9.55	7.01399e-06	0.00139325	mmu:19173:Psmb5|mmu:23997:Psmd13|mmu:26442:Psma5|mmu:15507:Hsp25-ps1|mmu:15507:Hspb1|mmu:15507:Gm9817|mmu:19167:Gm13835|mmu:19173:Mir686	http://amigo.geneontology.org/amigo/term/GO:0000502
extracellular region	cellular_component	GO:0005576	87	3679	1.78	7.17062e-06	0.00139325	mmu:26365:Ceacam1|mmu:19173:Psmb5|mmu:18979:Pon1|mmu:14828:Hspa5|mmu:11949:Atp5c1|mmu:99571:Gm30097|mmu:17992:Ndufa4|mmu:227613:Tubb4b|mmu:23997:Psmd13|mmu:67477:Gm10392|mmu:16324:Inhbb|mmu:16691:Krt8|mmu:67732:Iah1|mmu:30935:Tor3a|mmu:12282:Hyou1|mmu:69574:Cmbl|mmu:12257:Tspo|mmu:16828:Ldha|mmu:18102:Nme1|mmu:66107:Wfdc21|mmu:17449:Mdh1|mmu:26442:Psma5|mmu:14873:Gsto1|mmu:380780:Serpina11|mmu:19…	http://amigo.geneontology.org/amigo/term/GO:0005576
vesicle	cellular_component	GO:0031982	76	3096	1.85	7.75484e-06	0.00143501	mmu:12262:C1qc|mmu:12257:Tspo|mmu:19173:Psmb5|mmu:11950:Atp5f1|mmu:13167:Dbi|mmu:26365:Ceacam1|mmu:20363:Selenop|mmu:20702:Serpina1c|mmu:320415:Gchfr|mmu:67895:Ppa1|mmu:21452:Tcn2|mmu:67891:Rpl4|mmu:54683:Prdx5|mmu:22190:Ubb|mmu:13056:Cyb561|mmu:12858:Cox5a|mmu:68021:Bphl|mmu:18521:Gm27406|mmu:15507:Gm9817|mmu:23997:Psmd13|mmu:56373:Cpb2|mmu:15507:Hsp25-ps1|mmu:71670:Acy3|mmu:16691:Krt8|mmu:37846…	http://amigo.geneontology.org/amigo/term/GO:0031982
cytoplasmic part	cellular_component	GO:0044444	127	5940	1.61	8.9811e-06	0.00158639	mmu:320415:Gchfr|mmu:20091:Rps3a1|mmu:14148:Fdx1|mmu:66448:Mrpl20|mmu:14828:Hspa5|mmu:11949:Atp5c1|mmu:13056:Cyb561|mmu:211389:Suox|mmu:74147:Ehhadh|mmu:14231:Fkbp7|mmu:67308:Mrpl46|mmu:23997:Psmd13|mmu:16324:Inhbb|mmu:12017:Bag1|mmu:30059:Timm10|mmu:66422:Dctpp1|mmu:30935:Tor3a|mmu:108012:Ap1s2|mmu:12282:Hyou1|mmu:100705:Acacb|mmu:12257:Tspo|mmu:16828:Ldha|mmu:20463:Cox7a2l|mmu:192166:Sardh|mmu:…	http://amigo.geneontology.org/amigo/term/GO:0044444
mitochondrial envelope	cellular_component	GO:0005740	23	554	3.12	1.04235e-05	0.00169225	mmu:228033:Atp5g3|mmu:11950:Atp5f1|mmu:12858:Cox5a|mmu:14148:Fdx1|mmu:66169:Tomm7|mmu:11949:Atp5c1|mmu:211389:Suox|mmu:17993:Ndufs4|mmu:17992:Ndufa4|mmu:52538:Acaa2|mmu:72900:Ndufv2|mmu:66541:Immp1l|mmu:67942:Gm10175|mmu:12257:Tspo|mmu:52585:Dhrs1|mmu:20463:Cox7a2l|mmu:18102:Nme1|mmu:56451:Suclg1|mmu:56338:Txnip|mmu:234384:Mpv17l2|mmu:14245:Lpin1|mmu:70316:Gm44986|mmu:30059:Timm10	http://amigo.geneontology.org/amigo/term/GO:0005740
oxoacid metabolic process	biological_process	GO:0043436	26	676	2.89	1.04513e-05	0.00169225	mmu:13101:Cyp2d10|mmu:13167:Dbi|mmu:11522:Gm16559|mmu:18242:Oat|mmu:13123:Cyp7b1|mmu:211389:Suox|mmu:74147:Ehhadh|mmu:26897:Acot1|mmu:52538:Acaa2|mmu:69955:Fars2|mmu:14121:Fbp1|mmu:110842:Etfa|mmu:11668:Aldh1a1|mmu:21991:RP24-63K13.5|mmu:100705:Acacb|mmu:16828:Ldha|mmu:13106:Cyp2e1|mmu:56451:Suclg1|mmu:212980:Gm29103|mmu:18979:Pon1|mmu:68021:Bphl|mmu:14245:Lpin1|mmu:76238:Grhpr|mmu:17449:Mdh1|mmu…	http://amigo.geneontology.org/amigo/term/GO:0043436
endoplasmic reticulum	cellular_component	GO:0005783	41	1364	2.26	1.39295e-05	0.0021652	mmu:13101:Cyp2d10|mmu:19035:Ppib|mmu:13167:Dbi|mmu:20702:Serpina1c|mmu:14828:Hspa5|mmu:13123:Cyp7b1|mmu:208647:Creb3l2|mmu:64136:Sdf2l1|mmu:14231:Fkbp7|mmu:53381:Prdx4|mmu:13124:Cyp8b1|mmu:236792:Mmgt1|mmu:12793:Cnih1|mmu:20700:Gm8893|mmu:70377:Derl3|mmu:30935:Tor3a|mmu:20700:Serpina1a|mmu:12282:Hyou1|mmu:52585:Dhrs1|mmu:81500:Sil1|mmu:67758:Aadac|mmu:12759:Clu|mmu:74126:Syvn1|mmu:67442:Gm45053|m…	http://amigo.geneontology.org/amigo/term/GO:0005783
pheromone binding	molecular_function	GO:0005550	4	8	37.59	1.71886e-05	0.00256904	mmu:381530:Mup-ps19|mmu:381530:Mup20|mmu:17842:Mup3|mmu:100039206:Mup17	http://amigo.geneontology.org/amigo/term/GO:0005550
response to topologically incorrect protein	biological_process	GO:0035966	9	96	7.05	1.81109e-05	0.00260663	mmu:15507:Gm9817|mmu:15507:Hsp25-ps1|mmu:12759:Clu|mmu:74126:Syvn1|mmu:15507:Hspb1|mmu:14828:Hspa5|mmu:208647:Creb3l2|mmu:70377:Derl3|mmu:64136:Sdf2l1	http://amigo.geneontology.org/amigo/term/GO:0035966
glycosyl compound metabolic process	biological_process	GO:1901657	15	281	4.01	2.3697e-05	0.0032888	mmu:12257:Tspo|mmu:213012:Gm15591|mmu:11950:Atp5f1|mmu:20463:Cox7a2l|mmu:16828:Ldha|mmu:18102:Nme1|mmu:72900:Ndufv2|mmu:14121:Fbp1|mmu:21991:RP24-63K13.5|mmu:67942:Gm10175|mmu:11949:Atp5c1|mmu:83702:Akr1c6|mmu:12858:Cox5a|mmu:68695:Gm18310|mmu:228033:Atp5g3	http://amigo.geneontology.org/amigo/term/GO:1901657
carboxylic acid metabolic process	biological_process	GO:0019752	25	670	2.81	2.46205e-05	0.00329914	mmu:13101:Cyp2d10|mmu:13167:Dbi|mmu:11522:Gm16559|mmu:18242:Oat|mmu:13123:Cyp7b1|mmu:74147:Ehhadh|mmu:26897:Acot1|mmu:52538:Acaa2|mmu:69955:Fars2|mmu:14121:Fbp1|mmu:110842:Etfa|mmu:11668:Aldh1a1|mmu:21991:RP24-63K13.5|mmu:100705:Acacb|mmu:16828:Ldha|mmu:13106:Cyp2e1|mmu:56451:Suclg1|mmu:212980:Gm29103|mmu:18979:Pon1|mmu:68021:Bphl|mmu:14245:Lpin1|mmu:76238:Grhpr|mmu:17449:Mdh1|mmu:70316:Gm44986|m…	http://amigo.geneontology.org/amigo/term/GO:0019752
purine ribonucleoside triphosphate metabolic process	biological_process	GO:0009205	12	185	4.88	2.56639e-05	0.00329962	mmu:12257:Tspo|mmu:228033:Atp5g3|mmu:11950:Atp5f1|mmu:20463:Cox7a2l|mmu:16828:Ldha|mmu:18102:Nme1|mmu:72900:Ndufv2|mmu:14121:Fbp1|mmu:11949:Atp5c1|mmu:12858:Cox5a|mmu:21991:RP24-63K13.5|mmu:67942:Gm10175	http://amigo.geneontology.org/amigo/term/GO:0009205
catabolic process	biological_process	GO:0009056	42	1453	2.17	2.63222e-05	0.00329962	mmu:26365:Ceacam1|mmu:19173:Psmb5|mmu:13167:Dbi|mmu:22187:Gm1821|mmu:14828:Hspa5|mmu:54683:Prdx5|mmu:64136:Sdf2l1|mmu:66422:Dctpp1|mmu:74147:Ehhadh|mmu:11522:Gm16559|mmu:18521:Gm27406|mmu:213012:Gm15591|mmu:23997:Psmd13|mmu:52538:Acaa2|mmu:269037:Gm10532|mmu:14121:Fbp1|mmu:67732:Iah1|mmu:77583:Notumos|mmu:70377:Derl3|mmu:11532:Adh5|mmu:21991:RP24-63K13.5|mmu:100705:Acacb|mmu:14775:Gpx1|mmu:16828:…	http://amigo.geneontology.org/amigo/term/GO:0009056
ribonucleoside triphosphate metabolic process	biological_process	GO:0009199	12	188	4.8	2.97682e-05	0.00361498	mmu:12257:Tspo|mmu:228033:Atp5g3|mmu:11950:Atp5f1|mmu:20463:Cox7a2l|mmu:16828:Ldha|mmu:18102:Nme1|mmu:72900:Ndufv2|mmu:14121:Fbp1|mmu:11949:Atp5c1|mmu:12858:Cox5a|mmu:21991:RP24-63K13.5|mmu:67942:Gm10175	http://amigo.geneontology.org/amigo/term/GO:0009199
mitochondrial membrane	cellular_component	GO:0031966	21	516	3.06	3.24313e-05	0.00381904	mmu:12257:Tspo|mmu:52585:Dhrs1|mmu:56451:Suclg1|mmu:11950:Atp5f1|mmu:20463:Cox7a2l|mmu:52538:Acaa2|mmu:18102:Nme1|mmu:14245:Lpin1|mmu:72900:Ndufv2|mmu:66541:Immp1l|mmu:14148:Fdx1|mmu:66169:Tomm7|mmu:17992:Ndufa4|mmu:70316:Gm44986|mmu:67942:Gm10175|mmu:11949:Atp5c1|mmu:234384:Mpv17l2|mmu:12858:Cox5a|mmu:17993:Ndufs4|mmu:30059:Timm10|mmu:228033:Atp5g3	http://amigo.geneontology.org/amigo/term/GO:0031966
purine nucleoside triphosphate metabolic process	biological_process	GO:0009144	12	193	4.67	3.78799e-05	0.00432945	mmu:12257:Tspo|mmu:228033:Atp5g3|mmu:11950:Atp5f1|mmu:20463:Cox7a2l|mmu:16828:Ldha|mmu:18102:Nme1|mmu:72900:Ndufv2|mmu:14121:Fbp1|mmu:11949:Atp5c1|mmu:12858:Cox5a|mmu:21991:RP24-63K13.5|mmu:67942:Gm10175	http://amigo.geneontology.org/amigo/term/GO:0009144
single-organism catabolic process	Undef	GO:0044712	23	607	2.85	4.05799e-05	0.00450553	mmu:13167:Dbi|mmu:18242:Oat|mmu:64136:Sdf2l1|mmu:66422:Dctpp1|mmu:74147:Ehhadh|mmu:213012:Gm15591|mmu:52538:Acaa2|mmu:14121:Fbp1|mmu:67732:Iah1|mmu:70377:Derl3|mmu:11532:Adh5|mmu:21991:RP24-63K13.5|mmu:100705:Acacb|mmu:16828:Ldha|mmu:67758:Aadac|mmu:74126:Syvn1|mmu:110842:Etfa|mmu:22027:1810014B01Rik|mmu:18979:Pon1|mmu:67993:Nudt12os|mmu:14245:Lpin1|mmu:11522:Gm16559|mmu:27362:Dnajb9	http://amigo.geneontology.org/amigo/term/GO:0044712
small molecule catabolic process	biological_process	GO:0044282	13	230	4.25	4.65528e-05	0.00485772	mmu:16828:Ldha|mmu:13167:Dbi|mmu:52538:Acaa2|mmu:110842:Etfa|mmu:14245:Lpin1|mmu:11522:Gm16559|mmu:14121:Fbp1|mmu:18242:Oat|mmu:18979:Pon1|mmu:11532:Adh5|mmu:74147:Ehhadh|mmu:21991:RP24-63K13.5|mmu:100705:Acacb	http://amigo.geneontology.org/amigo/term/GO:0044282
response to unfolded protein	biological_process	GO:0006986	8	84	7.16	4.73673e-05	0.00485772	mmu:15507:Gm9817|mmu:15507:Hsp25-ps1|mmu:74126:Syvn1|mmu:15507:Hspb1|mmu:14828:Hspa5|mmu:208647:Creb3l2|mmu:70377:Derl3|mmu:64136:Sdf2l1	http://amigo.geneontology.org/amigo/term/GO:0006986
organic substance catabolic process	biological_process	GO:1901575	40	1395	2.16	4.75022e-05	0.00485772	mmu:26365:Ceacam1|mmu:19173:Psmb5|mmu:13167:Dbi|mmu:22187:Gm1821|mmu:14828:Hspa5|mmu:18242:Oat|mmu:64136:Sdf2l1|mmu:66422:Dctpp1|mmu:74147:Ehhadh|mmu:18521:Gm27406|mmu:213012:Gm15591|mmu:23997:Psmd13|mmu:52538:Acaa2|mmu:269037:Gm10532|mmu:14121:Fbp1|mmu:67732:Iah1|mmu:77583:Notumos|mmu:70377:Derl3|mmu:11532:Adh5|mmu:21991:RP24-63K13.5|mmu:100705:Acacb|mmu:14775:Gpx1|mmu:16828:Ldha|mmu:67758:Aadac…	http://amigo.geneontology.org/amigo/term/GO:1901575
mitochondrial inner membrane	cellular_component	GO:0005743	17	376	3.4	5.20302e-05	0.00518434	mmu:228033:Atp5g3|mmu:52585:Dhrs1|mmu:56451:Suclg1|mmu:11950:Atp5f1|mmu:20463:Cox7a2l|mmu:52538:Acaa2|mmu:72900:Ndufv2|mmu:66541:Immp1l|mmu:14148:Fdx1|mmu:17992:Ndufa4|mmu:70316:Gm44986|mmu:11949:Atp5c1|mmu:234384:Mpv17l2|mmu:12858:Cox5a|mmu:17993:Ndufs4|mmu:30059:Timm10|mmu:67942:Gm10175	http://amigo.geneontology.org/amigo/term/GO:0005743
ATP metabolic process	biological_process	GO:0046034	11	169	4.89	5.3412e-05	0.00518897	mmu:12257:Tspo|mmu:228033:Atp5g3|mmu:11950:Atp5f1|mmu:20463:Cox7a2l|mmu:16828:Ldha|mmu:72900:Ndufv2|mmu:14121:Fbp1|mmu:11949:Atp5c1|mmu:12858:Cox5a|mmu:21991:RP24-63K13.5|mmu:67942:Gm10175	http://amigo.geneontology.org/amigo/term/GO:0046034
purine ribonucleoside metabolic process	biological_process	GO:0046128	13	234	4.18	5.49834e-05	0.00521135	mmu:12257:Tspo|mmu:228033:Atp5g3|mmu:11950:Atp5f1|mmu:20463:Cox7a2l|mmu:16828:Ldha|mmu:18102:Nme1|mmu:72900:Ndufv2|mmu:14121:Fbp1|mmu:21991:RP24-63K13.5|mmu:11949:Atp5c1|mmu:12858:Cox5a|mmu:68695:Gm18310|mmu:67942:Gm10175	http://amigo.geneontology.org/amigo/term/GO:0046128
myelin sheath	cellular_component	GO:0043209	12	202	4.47	5.73686e-05	0.00530796	mmu:227613:Tubb4b|mmu:11950:Atp5f1|mmu:12858:Cox5a|mmu:18102:Nme1|mmu:72900:Ndufv2|mmu:14873:Gsto1|mmu:22187:Gm1821|mmu:14828:Hspa5|mmu:22190:Ubb|mmu:78925:Srd5a1|mmu:17449:Mdh1|mmu:11949:Atp5c1	http://amigo.geneontology.org/amigo/term/GO:0043209
misfolded protein binding	molecular_function	GO:0051787	4	12	25.06	6.04349e-05	0.00546163	mmu:14828:Hspa5|mmu:27362:Dnajb9|mmu:12759:Clu|mmu:64136:Sdf2l1	http://amigo.geneontology.org/amigo/term/GO:0051787
purine nucleoside metabolic process	biological_process	GO:0042278	13	238	4.11	6.47097e-05	0.00571505	mmu:12257:Tspo|mmu:228033:Atp5g3|mmu:11950:Atp5f1|mmu:20463:Cox7a2l|mmu:16828:Ldha|mmu:18102:Nme1|mmu:72900:Ndufv2|mmu:14121:Fbp1|mmu:21991:RP24-63K13.5|mmu:11949:Atp5c1|mmu:12858:Cox5a|mmu:68695:Gm18310|mmu:67942:Gm10175	http://amigo.geneontology.org/amigo/term/GO:0042278
regulation of oxidative stress-induced intrinsic apoptotic signaling pathway	biological_process	GO:1902175	5	26	14.46	6.65448e-05	0.00574652	mmu:14775:Gpx1|mmu:18453:P4hb|mmu:15507:Gm9817|mmu:15507:Hspb1|mmu:15507:Hsp25-ps1	http://amigo.geneontology.org/amigo/term/GO:1902175
hydrogen ion transmembrane transporter activity	molecular_function	GO:0015078	8	89	6.76	6.91576e-05	0.00584232	mmu:228033:Atp5g3|mmu:11950:Atp5f1|mmu:12858:Cox5a|mmu:52466:Slc46a1|mmu:11949:Atp5c1|mmu:17992:Ndufa4|mmu:67942:Gm10175|mmu:20463:Cox7a2l	http://amigo.geneontology.org/amigo/term/GO:0015078
proton-transporting ATP synthase activity, rotational mechanism	molecular_function	GO:0046933	4	13	23.13	7.81528e-05	0.00646174	mmu:228033:Atp5g3|mmu:11950:Atp5f1|mmu:11949:Atp5c1|mmu:67942:Gm10175	http://amigo.geneontology.org/amigo/term/GO:0046933
mitochondrial ribosome	cellular_component	GO:0005761	7	68	7.74	8.94201e-05	0.00705803	mmu:66448:Mrpl20|mmu:94065:Mrpl34|mmu:64655:Mrps22|mmu:67308:Mrpl46|mmu:66973:Gm13552|mmu:66973:Mrps18b|mmu:234384:Mpv17l2	http://amigo.geneontology.org/amigo/term/GO:0005761
organellar ribosome	cellular_component	GO:0000313	7	68	7.74	8.94201e-05	0.00705803	mmu:66448:Mrpl20|mmu:94065:Mrpl34|mmu:64655:Mrps22|mmu:67308:Mrpl46|mmu:66973:Gm13552|mmu:66973:Mrps18b|mmu:234384:Mpv17l2	http://amigo.geneontology.org/amigo/term/GO:0000313
protein folding	biological_process	GO:0006457	10	149	5.05	9.08135e-05	0.00705803	mmu:67838:Dnajb11|mmu:53381:Prdx4|mmu:19035:Ppib|mmu:12759:Clu|mmu:22027:1810014B01Rik|mmu:14229:Fkbp5|mmu:71853:Pdia6|mmu:12017:Bag1|mmu:18453:P4hb|mmu:14231:Fkbp7	http://amigo.geneontology.org/amigo/term/GO:0006457
ribonucleoside metabolic process	biological_process	GO:0009119	13	251	3.89	0.000107343	0.0081791	mmu:12257:Tspo|mmu:228033:Atp5g3|mmu:11950:Atp5f1|mmu:20463:Cox7a2l|mmu:16828:Ldha|mmu:18102:Nme1|mmu:72900:Ndufv2|mmu:14121:Fbp1|mmu:21991:RP24-63K13.5|mmu:11949:Atp5c1|mmu:12858:Cox5a|mmu:68695:Gm18310|mmu:67942:Gm10175	http://amigo.geneontology.org/amigo/term/GO:0009119
purine ribonucleoside monophosphate metabolic process	biological_process	GO:0009167	11	190	4.35	0.000142564	0.0103436	mmu:12257:Tspo|mmu:228033:Atp5g3|mmu:11950:Atp5f1|mmu:20463:Cox7a2l|mmu:16828:Ldha|mmu:72900:Ndufv2|mmu:14121:Fbp1|mmu:11949:Atp5c1|mmu:12858:Cox5a|mmu:21991:RP24-63K13.5|mmu:67942:Gm10175	http://amigo.geneontology.org/amigo/term/GO:0009167
endoplasmic reticulum part	cellular_component	GO:0044432	18	451	3	0.000143757	0.0103436	mmu:67838:Dnajb11|mmu:19035:Ppib|mmu:67758:Aadac|mmu:14828:Hspa5|mmu:74126:Syvn1|mmu:67442:Gm45053|mmu:22027:1810014B01Rik|mmu:14229:Fkbp5|mmu:12282:Hyou1|mmu:71853:Pdia6|mmu:13106:Cyp2e1|mmu:18700:Piga|mmu:30935:Tor3a|mmu:70377:Derl3|mmu:64136:Sdf2l1|mmu:18453:P4hb|mmu:236792:Mmgt1|mmu:14231:Fkbp7	http://amigo.geneontology.org/amigo/term/GO:0044432
positive regulation of endothelial cell chemotaxis by VEGF-activated vascular endothelial growth factor receptor signaling pathway	biological_process	GO:0038033	3	5	45.11	0.000144573	0.0103436	mmu:15507:Gm9817|mmu:15507:Hspb1|mmu:15507:Hsp25-ps1	http://amigo.geneontology.org/amigo/term/GO:0038033
purine nucleoside monophosphate metabolic process	biological_process	GO:0009126	11	191	4.33	0.000148885	0.0103436	mmu:12257:Tspo|mmu:228033:Atp5g3|mmu:11950:Atp5f1|mmu:20463:Cox7a2l|mmu:16828:Ldha|mmu:72900:Ndufv2|mmu:14121:Fbp1|mmu:11949:Atp5c1|mmu:12858:Cox5a|mmu:21991:RP24-63K13.5|mmu:67942:Gm10175	http://amigo.geneontology.org/amigo/term/GO:0009126
organelle inner membrane	cellular_component	GO:0019866	17	412	3.1	0.000149059	0.0103436	mmu:228033:Atp5g3|mmu:52585:Dhrs1|mmu:56451:Suclg1|mmu:11950:Atp5f1|mmu:20463:Cox7a2l|mmu:52538:Acaa2|mmu:72900:Ndufv2|mmu:66541:Immp1l|mmu:14148:Fdx1|mmu:17992:Ndufa4|mmu:70316:Gm44986|mmu:11949:Atp5c1|mmu:234384:Mpv17l2|mmu:12858:Cox5a|mmu:17993:Ndufs4|mmu:30059:Timm10|mmu:67942:Gm10175	http://amigo.geneontology.org/amigo/term/GO:0019866
platelet aggregation	biological_process	GO:0070527	6	52	8.68	0.000160869	0.0106391	mmu:26365:Ceacam1|mmu:15507:Gm9817|mmu:15507:Hsp25-ps1|mmu:15507:Hspb1|mmu:99571:Gm30097|mmu:99571:Fgg	http://amigo.geneontology.org/amigo/term/GO:0070527
ribonucleoside monophosphate metabolic process	biological_process	GO:0009161	11	193	4.29	0.000162243	0.0106391	mmu:12257:Tspo|mmu:228033:Atp5g3|mmu:11950:Atp5f1|mmu:20463:Cox7a2l|mmu:16828:Ldha|mmu:72900:Ndufv2|mmu:14121:Fbp1|mmu:11949:Atp5c1|mmu:12858:Cox5a|mmu:21991:RP24-63K13.5|mmu:67942:Gm10175	http://amigo.geneontology.org/amigo/term/GO:0009161
extracellular space	cellular_component	GO:0005615	33	1136	2.18	0.000163623	0.0106391	mmu:12262:C1qc|mmu:26365:Ceacam1|mmu:13167:Dbi|mmu:20702:Serpina1c|mmu:21452:Tcn2|mmu:54683:Prdx5|mmu:22190:Ubb|mmu:99571:Gm30097|mmu:15507:Gm9817|mmu:56373:Cpb2|mmu:15507:Hsp25-ps1|mmu:21824:Thbd|mmu:20700:Gm8893|mmu:20342:Selenbp2|mmu:20700:Serpina1a|mmu:21991:RP24-63K13.5|mmu:20317:Serpinf1|mmu:81500:Sil1|mmu:12759:Clu|mmu:15507:Hspb1|mmu:76737:Creld2|mmu:20703:Serpina1d|mmu:380780:Gm28577|mmu…	http://amigo.geneontology.org/amigo/term/GO:0005615
cellular catabolic process	biological_process	GO:0044248	34	1185	2.16	0.000164268	0.0106391	mmu:19173:Psmb5|mmu:13167:Dbi|mmu:22187:Gm1821|mmu:14828:Hspa5|mmu:54683:Prdx5|mmu:64136:Sdf2l1|mmu:74147:Ehhadh|mmu:18521:Gm27406|mmu:213012:Gm15591|mmu:23997:Psmd13|mmu:52538:Acaa2|mmu:269037:Gm10532|mmu:66422:Dctpp1|mmu:70377:Derl3|mmu:11532:Adh5|mmu:21991:RP24-63K13.5|mmu:100705:Acacb|mmu:14775:Gpx1|mmu:67758:Aadac|mmu:12759:Clu|mmu:74126:Syvn1|mmu:110842:Etfa|mmu:22027:1810014B01Rik|mmu:6792…	http://amigo.geneontology.org/amigo/term/GO:0044248
nucleoside metabolic process	biological_process	GO:0009116	13	264	3.7	0.00017231	0.010977	mmu:12257:Tspo|mmu:228033:Atp5g3|mmu:11950:Atp5f1|mmu:20463:Cox7a2l|mmu:16828:Ldha|mmu:18102:Nme1|mmu:72900:Ndufv2|mmu:14121:Fbp1|mmu:21991:RP24-63K13.5|mmu:11949:Atp5c1|mmu:12858:Cox5a|mmu:68695:Gm18310|mmu:67942:Gm10175	http://amigo.geneontology.org/amigo/term/GO:0009116
organelle envelope	cellular_component	GO:0031967	27	859	2.36	0.000188485	0.0118138	mmu:228033:Atp5g3|mmu:11950:Atp5f1|mmu:320415:Gchfr|mmu:12858:Cox5a|mmu:14148:Fdx1|mmu:66169:Tomm7|mmu:11949:Atp5c1|mmu:211389:Suox|mmu:17993:Ndufs4|mmu:17992:Ndufa4|mmu:52538:Acaa2|mmu:72900:Ndufv2|mmu:66541:Immp1l|mmu:67442:Gm45053|mmu:67942:Gm10175|mmu:12257:Tspo|mmu:52585:Dhrs1|mmu:20463:Cox7a2l|mmu:18102:Nme1|mmu:56451:Suclg1|mmu:276770:Eif5a|mmu:56338:Txnip|mmu:234384:Mpv17l2|mmu:14245:Lpin…	http://amigo.geneontology.org/amigo/term/GO:0031967
envelope	cellular_component	GO:0031975	27	863	2.35	0.000202261	0.0124759	mmu:228033:Atp5g3|mmu:11950:Atp5f1|mmu:320415:Gchfr|mmu:12858:Cox5a|mmu:14148:Fdx1|mmu:66169:Tomm7|mmu:11949:Atp5c1|mmu:211389:Suox|mmu:17993:Ndufs4|mmu:17992:Ndufa4|mmu:52538:Acaa2|mmu:72900:Ndufv2|mmu:66541:Immp1l|mmu:67442:Gm45053|mmu:67942:Gm10175|mmu:12257:Tspo|mmu:52585:Dhrs1|mmu:20463:Cox7a2l|mmu:18102:Nme1|mmu:56451:Suclg1|mmu:276770:Eif5a|mmu:56338:Txnip|mmu:234384:Mpv17l2|mmu:14245:Lpin…	http://amigo.geneontology.org/amigo/term/GO:0031975
nucleoside monophosphate metabolic process	biological_process	GO:0009123	11	199	4.16	0.000208578	0.0126143	mmu:12257:Tspo|mmu:228033:Atp5g3|mmu:11950:Atp5f1|mmu:20463:Cox7a2l|mmu:16828:Ldha|mmu:72900:Ndufv2|mmu:14121:Fbp1|mmu:11949:Atp5c1|mmu:12858:Cox5a|mmu:21991:RP24-63K13.5|mmu:67942:Gm10175	http://amigo.geneontology.org/amigo/term/GO:0009123
regulation of intrinsic apoptotic signaling pathway	biological_process	GO:2001242	9	135	5.01	0.000210995	0.0126143	mmu:15507:Gm9817|mmu:15507:Hsp25-ps1|mmu:12759:Clu|mmu:74126:Syvn1|mmu:15507:Hspb1|mmu:22187:Gm1821|mmu:14775:Gpx1|mmu:18453:P4hb|mmu:12282:Hyou1	http://amigo.geneontology.org/amigo/term/GO:2001242
positive regulation of cell migration by vascular endothelial growth factor signaling pathway	biological_process	GO:0038089	3	6	37.59	0.000214596	0.0126352	mmu:15507:Gm9817|mmu:15507:Hspb1|mmu:15507:Hsp25-ps1	http://amigo.geneontology.org/amigo/term/GO:0038089
negative regulation of oxidative stress-induced intrinsic apoptotic signaling pathway	biological_process	GO:1902176	4	18	16.71	0.000227181	0.012898	mmu:14775:Gpx1|mmu:15507:Gm9817|mmu:15507:Hspb1|mmu:15507:Hsp25-ps1	http://amigo.geneontology.org/amigo/term/GO:1902176
negative regulation of intrinsic apoptotic signaling pathway	biological_process	GO:2001243	7	80	6.58	0.000227688	0.012898	mmu:15507:Gm9817|mmu:15507:Hsp25-ps1|mmu:12759:Clu|mmu:74126:Syvn1|mmu:15507:Hspb1|mmu:14775:Gpx1|mmu:12282:Hyou1	http://amigo.geneontology.org/amigo/term/GO:2001243
oxidoreductase activity, acting on CH-OH group of donors	molecular_function	GO:0016614	9	137	4.94	0.000233869	0.012898	mmu:52585:Dhrs1|mmu:16828:Ldha|mmu:11522:Gm16559|mmu:11532:Adh5|mmu:15490:Hsd17b7|mmu:83702:Akr1c6|mmu:74147:Ehhadh|mmu:76238:Grhpr|mmu:17449:Mdh1	http://amigo.geneontology.org/amigo/term/GO:0016614
ribosomal subunit	cellular_component	GO:0044391	9	137	4.94	0.000233869	0.012898	mmu:66448:Mrpl20|mmu:20091:Rps3a1|mmu:64655:Mrps22|mmu:67308:Mrpl46|mmu:66973:Gm13552|mmu:66973:Mrps18b|mmu:67891:Rpl4|mmu:94065:Mrpl34|mmu:234384:Mpv17l2	http://amigo.geneontology.org/amigo/term/GO:0044391
mitochondrial matrix	cellular_component	GO:0005759	11	202	4.09	0.000235656	0.012898	mmu:66448:Mrpl20|mmu:94065:Mrpl34|mmu:64655:Mrps22|mmu:192166:Sardh|mmu:52538:Acaa2|mmu:110842:Etfa|mmu:56451:Suclg1|mmu:66973:Gm13552|mmu:66973:Mrps18b|mmu:67308:Mrpl46|mmu:234384:Mpv17l2	http://amigo.geneontology.org/amigo/term/GO:0005759
proteasome core complex	cellular_component	GO:0005839	4	19	15.83	0.000271964	0.0146785	mmu:19167:Gm13835|mmu:19173:Psmb5|mmu:26442:Psma5|mmu:19173:Mir686	http://amigo.geneontology.org/amigo/term/GO:0005839
organonitrogen compound metabolic process	biological_process	GO:1901564	42	1628	1.94	0.000278843	0.0148436	mmu:228033:Atp5g3|mmu:11950:Atp5f1|mmu:66448:Mrpl20|mmu:20091:Rps3a1|mmu:12858:Cox5a|mmu:66223:Mrpl35|mmu:108112:Eif4ebp3|mmu:14148:Fdx1|mmu:66973:Gm13552|mmu:66973:Mrps18b|mmu:67891:Rpl4|mmu:18242:Oat|mmu:11949:Atp5c1|mmu:76974:Urah|mmu:68021:Bphl|mmu:18521:Gm27406|mmu:192166:Sardh|mmu:269037:Gm10532|mmu:72900:Ndufv2|mmu:66541:Immp1l|mmu:69955:Fars2|mmu:14121:Fbp1|mmu:14775:Gpx1|mmu:21991:RP24-6…	http://amigo.geneontology.org/amigo/term/GO:1901564
enzyme inhibitor activity	molecular_function	GO:0004857	14	318	3.31	0.000296228	0.015556	mmu:20317:Serpinf1|mmu:15507:Gm9817|mmu:15507:Hsp25-ps1|mmu:320415:Gchfr|mmu:15507:Hspb1|mmu:20702:Serpina1c|mmu:20703:Serpina1d|mmu:380780:Serpina11|mmu:54683:Prdx5|mmu:380780:Gm28577|mmu:20700:Gm8893|mmu:56338:Txnip|mmu:20700:Serpina1a|mmu:66107:Wfdc21	http://amigo.geneontology.org/amigo/term/GO:0004857
oxidoreductase activity, acting on the CH-OH group of donors, NAD or NADP as acceptor	molecular_function	GO:0016616	8	112	5.37	0.000303255	0.0157126	mmu:16828:Ldha|mmu:15490:Hsd17b7|mmu:11522:Gm16559|mmu:11532:Adh5|mmu:83702:Akr1c6|mmu:74147:Ehhadh|mmu:76238:Grhpr|mmu:17449:Mdh1	http://amigo.geneontology.org/amigo/term/GO:0016616
mitochondrial proton-transporting ATP synthase complex	cellular_component	GO:0005753	4	20	15.04	0.000322746	0.0163472	mmu:228033:Atp5g3|mmu:11950:Atp5f1|mmu:11949:Atp5c1|mmu:67942:Gm10175	http://amigo.geneontology.org/amigo/term/GO:0005753
negative regulation of blood coagulation	biological_process	GO:0030195	5	38	9.89	0.000328122	0.0163472	mmu:21824:Thbd|mmu:56373:Cpb2|mmu:99571:Fgg|mmu:99571:Gm30097|mmu:26365:Ceacam1	http://amigo.geneontology.org/amigo/term/GO:0030195
negative regulation of hemostasis	biological_process	GO:1900047	5	38	9.89	0.000328122	0.0163472	mmu:21824:Thbd|mmu:56373:Cpb2|mmu:99571:Fgg|mmu:99571:Gm30097|mmu:26365:Ceacam1	http://amigo.geneontology.org/amigo/term/GO:1900047
steroid hydroxylase activity	molecular_function	GO:0008395	5	39	9.64	0.00036594	0.0175782	mmu:13106:Cyp2e1|mmu:13124:Cyp8b1|mmu:13101:Cyp2d10|mmu:14148:Fdx1|mmu:13123:Cyp7b1	http://amigo.geneontology.org/amigo/term/GO:0008395
serine-type endopeptidase inhibitor activity	molecular_function	GO:0004867	7	87	6.05	0.000366533	0.0175782	mmu:20317:Serpinf1|mmu:20702:Serpina1c|mmu:20703:Serpina1d|mmu:380780:Serpina11|mmu:380780:Gm28577|mmu:20700:Gm8893|mmu:20700:Serpina1a	http://amigo.geneontology.org/amigo/term/GO:0004867
ATP synthesis coupled proton transport	biological_process	GO:0015986	4	21	14.32	0.000379972	0.0175782	mmu:228033:Atp5g3|mmu:11950:Atp5f1|mmu:11949:Atp5c1|mmu:67942:Gm10175	http://amigo.geneontology.org/amigo/term/GO:0015986
energy coupled proton transport, down electrochemical gradient	biological_process	GO:0015985	4	21	14.32	0.000379972	0.0175782	mmu:228033:Atp5g3|mmu:11950:Atp5f1|mmu:11949:Atp5c1|mmu:67942:Gm10175	http://amigo.geneontology.org/amigo/term/GO:0015985
threonine-type endopeptidase activity	molecular_function	GO:0004298	4	21	14.32	0.000379972	0.0175782	mmu:19167:Gm13835|mmu:19173:Psmb5|mmu:26442:Psma5|mmu:19173:Mir686	http://amigo.geneontology.org/amigo/term/GO:0004298
threonine-type peptidase activity	molecular_function	GO:0070003	4	21	14.32	0.000379972	0.0175782	mmu:19167:Gm13835|mmu:19173:Psmb5|mmu:26442:Psma5|mmu:19173:Mir686	http://amigo.geneontology.org/amigo/term/GO:0070003
nucleoside triphosphate biosynthetic process	biological_process	GO:0009142	6	62	7.28	0.000386399	0.0176653	mmu:228033:Atp5g3|mmu:11950:Atp5f1|mmu:18102:Nme1|mmu:56451:Suclg1|mmu:11949:Atp5c1|mmu:67942:Gm10175	http://amigo.geneontology.org/amigo/term/GO:0009142
negative regulation of coagulation	biological_process	GO:0050819	5	40	9.4	0.00040696	0.0183889	mmu:21824:Thbd|mmu:56373:Cpb2|mmu:99571:Fgg|mmu:99571:Gm30097|mmu:26365:Ceacam1	http://amigo.geneontology.org/amigo/term/GO:0050819
nucleoside phosphate metabolic process	biological_process	GO:0006753	18	496	2.73	0.00042936	0.0191781	mmu:12257:Tspo|mmu:228033:Atp5g3|mmu:11950:Atp5f1|mmu:20463:Cox7a2l|mmu:16828:Ldha|mmu:18102:Nme1|mmu:72900:Ndufv2|mmu:56451:Suclg1|mmu:14148:Fdx1|mmu:14121:Fbp1|mmu:21991:RP24-63K13.5|mmu:67942:Gm10175|mmu:11949:Atp5c1|mmu:67993:Nudt12os|mmu:12858:Cox5a|mmu:66422:Dctpp1|mmu:68695:Gm18310|mmu:17449:Mdh1	http://amigo.geneontology.org/amigo/term/GO:0006753
coenzyme metabolic process	biological_process	GO:0006732	12	255	3.54	0.000443944	0.0191953	mmu:16828:Ldha|mmu:192166:Sardh|mmu:26897:Acot1|mmu:52538:Acaa2|mmu:56451:Suclg1|mmu:14148:Fdx1|mmu:14121:Fbp1|mmu:100705:Acacb|mmu:67993:Nudt12os|mmu:74147:Ehhadh|mmu:21991:RP24-63K13.5|mmu:17449:Mdh1	http://amigo.geneontology.org/amigo/term/GO:0006732
proton-transporting ATP synthase complex	cellular_component	GO:0045259	4	22	13.67	0.000444094	0.0191953	mmu:228033:Atp5g3|mmu:11950:Atp5f1|mmu:11949:Atp5c1|mmu:67942:Gm10175	http://amigo.geneontology.org/amigo/term/GO:0045259
nucleobase-containing small molecule metabolic process	biological_process	GO:0055086	19	541	2.64	0.000444565	0.0191953	mmu:12257:Tspo|mmu:228033:Atp5g3|mmu:11950:Atp5f1|mmu:20463:Cox7a2l|mmu:16828:Ldha|mmu:18102:Nme1|mmu:72900:Ndufv2|mmu:56451:Suclg1|mmu:14148:Fdx1|mmu:14121:Fbp1|mmu:21991:RP24-63K13.5|mmu:76974:Urah|mmu:67942:Gm10175|mmu:11949:Atp5c1|mmu:67993:Nudt12os|mmu:12858:Cox5a|mmu:66422:Dctpp1|mmu:68695:Gm18310|mmu:17449:Mdh1	http://amigo.geneontology.org/amigo/term/GO:0055086
mitochondrial respiratory chain	cellular_component	GO:0005746	6	64	7.05	0.00045205	0.019304	mmu:70316:Gm44986|mmu:12858:Cox5a|mmu:20463:Cox7a2l|mmu:72900:Ndufv2|mmu:17993:Ndufs4|mmu:17992:Ndufa4	http://amigo.geneontology.org/amigo/term/GO:0005746
ribosome	cellular_component	GO:0005840	10	186	4.04	0.000489715	0.0206851	mmu:66223:Mrpl35|mmu:66448:Mrpl20|mmu:20091:Rps3a1|mmu:64655:Mrps22|mmu:67308:Mrpl46|mmu:66973:Gm13552|mmu:66973:Mrps18b|mmu:67891:Rpl4|mmu:94065:Mrpl34|mmu:234384:Mpv17l2	http://amigo.geneontology.org/amigo/term/GO:0005840
intrinsic apoptotic signaling pathway in response to oxidative stress	biological_process	GO:0008631	5	42	8.95	0.000499295	0.0207416	mmu:14775:Gpx1|mmu:18453:P4hb|mmu:15507:Gm9817|mmu:15507:Hspb1|mmu:15507:Hsp25-ps1	http://amigo.geneontology.org/amigo/term/GO:0008631
peptidase inhibitor activity	molecular_function	GO:0030414	9	153	4.42	0.000501726	0.0207416	mmu:20317:Serpinf1|mmu:20702:Serpina1c|mmu:20703:Serpina1d|mmu:380780:Serpina11|mmu:54683:Prdx5|mmu:380780:Gm28577|mmu:20700:Gm8893|mmu:20700:Serpina1a|mmu:66107:Wfdc21	http://amigo.geneontology.org/amigo/term/GO:0030414
primary alcohol metabolic process	biological_process	GO:0034308	4	23	13.08	0.000515567	0.0210894	mmu:67442:Gm45053|mmu:11532:Adh5|mmu:11522:Gm16559|mmu:11668:Aldh1a1	http://amigo.geneontology.org/amigo/term/GO:0034308
monocarboxylic acid metabolic process	biological_process	GO:0032787	17	462	2.77	0.000526055	0.0212943	mmu:70316:Gm44986|mmu:16828:Ldha|mmu:13101:Cyp2d10|mmu:13167:Dbi|mmu:26897:Acot1|mmu:52538:Acaa2|mmu:13106:Cyp2e1|mmu:14245:Lpin1|mmu:11522:Gm16559|mmu:14121:Fbp1|mmu:212980:Gm29103|mmu:110842:Etfa|mmu:13123:Cyp7b1|mmu:11668:Aldh1a1|mmu:74147:Ehhadh|mmu:21991:RP24-63K13.5|mmu:100705:Acacb	http://amigo.geneontology.org/amigo/term/GO:0032787
response to endoplasmic reticulum stress	biological_process	GO:0034976	10	193	3.9	0.000642714	0.0257483	mmu:14828:Hspa5|mmu:74126:Syvn1|mmu:22027:1810014B01Rik|mmu:71853:Pdia6|mmu:27362:Dnajb9|mmu:208647:Creb3l2|mmu:70377:Derl3|mmu:64136:Sdf2l1|mmu:18453:P4hb|mmu:12282:Hyou1	http://amigo.geneontology.org/amigo/term/GO:0034976
ATPase activity, coupled to transmembrane movement of ions, rotational mechanism	molecular_function	GO:0044769	4	25	12.03	0.000682413	0.0270598	mmu:228033:Atp5g3|mmu:11950:Atp5f1|mmu:11949:Atp5c1|mmu:67942:Gm10175	http://amigo.geneontology.org/amigo/term/GO:0044769
positive regulation of endothelial cell chemotaxis	biological_process	GO:2001028	3	10	22.56	0.000700686	0.0275037	mmu:15507:Gm9817|mmu:15507:Hspb1|mmu:15507:Hsp25-ps1	http://amigo.geneontology.org/amigo/term/GO:2001028
regulation of apoptotic signaling pathway	biological_process	GO:2001233	14	349	3.02	0.000712584	0.027691	mmu:15507:Gm9817|mmu:99571:Fgg|mmu:15507:Hsp25-ps1|mmu:12759:Clu|mmu:52538:Acaa2|mmu:15507:Hspb1|mmu:74126:Syvn1|mmu:22187:Gm1821|mmu:99571:Gm30097|mmu:14775:Gpx1|mmu:21987:Tpd52l1|mmu:18453:P4hb|mmu:12282:Hyou1|mmu:16324:Inhbb	http://amigo.geneontology.org/amigo/term/GO:2001233
terpenoid metabolic process	biological_process	GO:0006721	5	46	8.17	0.000730183	0.028094	mmu:67442:Gm45053|mmu:11532:Adh5|mmu:13106:Cyp2e1|mmu:11522:Gm16559|mmu:11668:Aldh1a1	http://amigo.geneontology.org/amigo/term/GO:0006721
negative regulation of apoptotic signaling pathway	biological_process	GO:2001234	10	197	3.82	0.000746544	0.0284419	mmu:15507:Gm9817|mmu:15507:Hsp25-ps1|mmu:12759:Clu|mmu:74126:Syvn1|mmu:15507:Hspb1|mmu:52538:Acaa2|mmu:99571:Gm30097|mmu:14775:Gpx1|mmu:12282:Hyou1|mmu:99571:Fgg	http://amigo.geneontology.org/amigo/term/GO:2001234
blood coagulation	biological_process	GO:0007596	9	163	4.15	0.00077055	0.0288562	mmu:71145:Scara5|mmu:26365:Ceacam1|mmu:15507:Gm9817|mmu:56373:Cpb2|mmu:15507:Hsp25-ps1|mmu:15507:Hspb1|mmu:21824:Thbd|mmu:99571:Gm30097|mmu:99571:Fgg	http://amigo.geneontology.org/amigo/term/GO:0007596
A band	cellular_component	GO:0031672	4	26	11.57	0.000778713	0.0288562	mmu:15507:Gm9817|mmu:15507:Hspb1|mmu:15507:Hsp25-ps1|mmu:67891:Rpl4	http://amigo.geneontology.org/amigo/term/GO:0031672
cofactor metabolic process	biological_process	GO:0051186	13	312	3.13	0.000779697	0.0288562	mmu:16828:Ldha|mmu:192166:Sardh|mmu:26897:Acot1|mmu:52538:Acaa2|mmu:56451:Suclg1|mmu:14148:Fdx1|mmu:14121:Fbp1|mmu:100705:Acacb|mmu:67993:Nudt12os|mmu:83702:Akr1c6|mmu:74147:Ehhadh|mmu:21991:RP24-63K13.5|mmu:17449:Mdh1	http://amigo.geneontology.org/amigo/term/GO:0051186
homotypic cell-cell adhesion	biological_process	GO:0034109	6	72	6.27	0.000805688	0.0295368	mmu:26365:Ceacam1|mmu:15507:Gm9817|mmu:15507:Hsp25-ps1|mmu:15507:Hspb1|mmu:99571:Gm30097|mmu:99571:Fgg	http://amigo.geneontology.org/amigo/term/GO:0034109
hemostasis	biological_process	GO:0007599	9	165	4.1	0.000836297	0.0303724	mmu:71145:Scara5|mmu:26365:Ceacam1|mmu:15507:Gm9817|mmu:56373:Cpb2|mmu:15507:Hsp25-ps1|mmu:15507:Hspb1|mmu:21824:Thbd|mmu:99571:Gm30097|mmu:99571:Fgg	http://amigo.geneontology.org/amigo/term/GO:0007599
coagulation	biological_process	GO:0050817	9	166	4.08	0.00087084	0.0311768	mmu:71145:Scara5|mmu:26365:Ceacam1|mmu:15507:Gm9817|mmu:56373:Cpb2|mmu:15507:Hsp25-ps1|mmu:15507:Hspb1|mmu:21824:Thbd|mmu:99571:Gm30097|mmu:99571:Fgg	http://amigo.geneontology.org/amigo/term/GO:0050817
positive regulation of tumor necrosis factor biosynthetic process	biological_process	GO:0042535	3	11	20.51	0.000882512	0.0311768	mmu:15507:Gm9817|mmu:15507:Hspb1|mmu:15507:Hsp25-ps1	http://amigo.geneontology.org/amigo/term/GO:0042535
negative regulation of platelet aggregation	biological_process	GO:0090331	3	11	20.51	0.000882512	0.0311768	mmu:26365:Ceacam1|mmu:99571:Fgg|mmu:99571:Gm30097	http://amigo.geneontology.org/amigo/term/GO:0090331
purine ribonucleoside triphosphate biosynthetic process	biological_process	GO:0009206	5	49	7.67	0.000949689	0.0332477	mmu:18102:Nme1|mmu:228033:Atp5g3|mmu:11950:Atp5f1|mmu:11949:Atp5c1|mmu:67942:Gm10175	http://amigo.geneontology.org/amigo/term/GO:0009206
regulation of blood coagulation	biological_process	GO:0030193	6	75	6.01	0.000982621	0.0337917	mmu:71145:Scara5|mmu:26365:Ceacam1|mmu:56373:Cpb2|mmu:99571:Fgg|mmu:21824:Thbd|mmu:99571:Gm30097	http://amigo.geneontology.org/amigo/term/GO:0030193
regulation of hemostasis	biological_process	GO:1900046	6	75	6.01	0.000982621	0.0337917	mmu:71145:Scara5|mmu:26365:Ceacam1|mmu:56373:Cpb2|mmu:99571:Fgg|mmu:21824:Thbd|mmu:99571:Gm30097	http://amigo.geneontology.org/amigo/term/GO:1900046
purine nucleoside triphosphate biosynthetic process	biological_process	GO:0009145	5	50	7.52	0.00103272	0.034596	mmu:18102:Nme1|mmu:228033:Atp5g3|mmu:11950:Atp5f1|mmu:11949:Atp5c1|mmu:67942:Gm10175	http://amigo.geneontology.org/amigo/term/GO:0009145
hydrogen ion transmembrane transport	biological_process	GO:1902600	5	50	7.52	0.00103272	0.034596	mmu:228033:Atp5g3|mmu:11950:Atp5f1|mmu:52466:Slc46a1|mmu:67942:Gm10175|mmu:11949:Atp5c1	http://amigo.geneontology.org/amigo/term/GO:1902600
negative regulation of wound healing	biological_process	GO:0061045	5	50	7.52	0.00103272	0.034596	mmu:21824:Thbd|mmu:56373:Cpb2|mmu:99571:Fgg|mmu:99571:Gm30097|mmu:26365:Ceacam1	http://amigo.geneontology.org/amigo/term/GO:0061045
respiratory chain	cellular_component	GO:0070469	6	76	5.94	0.00104777	0.0348004	mmu:70316:Gm44986|mmu:12858:Cox5a|mmu:20463:Cox7a2l|mmu:72900:Ndufv2|mmu:17993:Ndufs4|mmu:17992:Ndufa4	http://amigo.geneontology.org/amigo/term/GO:0070469
mitochondrial proton-transporting ATP synthase complex, coupling factor F(o)	cellular_component	GO:0000276	3	12	18.8	0.00109168	0.0359515	mmu:228033:Atp5g3|mmu:11950:Atp5f1|mmu:67942:Gm10175	http://amigo.geneontology.org/amigo/term/GO:0000276
structural constituent of ribosome	molecular_function	GO:0003735	9	172	3.93	0.00110324	0.036002	mmu:66223:Mrpl35|mmu:66448:Mrpl20|mmu:20091:Rps3a1|mmu:64655:Mrps22|mmu:67308:Mrpl46|mmu:66973:Gm13552|mmu:66973:Mrps18b|mmu:67891:Rpl4|mmu:94065:Mrpl34	http://amigo.geneontology.org/amigo/term/GO:0003735
ribonucleoside triphosphate biosynthetic process	biological_process	GO:0009201	5	51	7.37	0.00112101	0.036002	mmu:18102:Nme1|mmu:228033:Atp5g3|mmu:11950:Atp5f1|mmu:11949:Atp5c1|mmu:67942:Gm10175	http://amigo.geneontology.org/amigo/term/GO:0009201
regulation of interleukin-1 production	biological_process	GO:0032652	5	51	7.37	0.00112101	0.036002	mmu:378425:Nlrp12|mmu:15507:Gm9817|mmu:15507:Hspb1|mmu:15507:Hsp25-ps1|mmu:26365:Ceacam1	http://amigo.geneontology.org/amigo/term/GO:0032652
regulation of coagulation	biological_process	GO:0050818	6	79	5.71	0.00126323	0.0402371	mmu:71145:Scara5|mmu:26365:Ceacam1|mmu:56373:Cpb2|mmu:99571:Fgg|mmu:21824:Thbd|mmu:99571:Gm30097	http://amigo.geneontology.org/amigo/term/GO:0050818
peptide metabolic process	biological_process	GO:0006518	20	646	2.33	0.00141019	0.0445529	mmu:18521:Gm27406|mmu:66223:Mrpl35|mmu:13649:Egfr|mmu:66541:Immp1l|mmu:12759:Clu|mmu:66973:Gm13552|mmu:269037:Gm10532|mmu:108112:Eif4ebp3|mmu:52530:Nhp2|mmu:276770:Eif5a|mmu:14873:Gsto1|mmu:66973:Mrps18b|mmu:68581:Tmed10|mmu:20091:Rps3a1|mmu:69955:Fars2|mmu:234384:Mpv17l2|mmu:14775:Gpx1|mmu:94065:Mrpl34|mmu:66448:Mrpl20|mmu:67891:Rpl4	http://amigo.geneontology.org/amigo/term/GO:0006518
endopeptidase inhibitor activity	molecular_function	GO:0004866	8	144	4.18	0.00143138	0.0448576	mmu:20317:Serpinf1|mmu:20702:Serpina1c|mmu:20703:Serpina1d|mmu:380780:Serpina11|mmu:54683:Prdx5|mmu:380780:Gm28577|mmu:20700:Gm8893|mmu:20700:Serpina1a	http://amigo.geneontology.org/amigo/term/GO:0004866
regulation of oxidative stress-induced cell death	biological_process	GO:1903201	5	55	6.84	0.00153087	0.0475916	mmu:14775:Gpx1|mmu:18453:P4hb|mmu:15507:Gm9817|mmu:15507:Hspb1|mmu:15507:Hsp25-ps1	http://amigo.geneontology.org/amigo/term/GO:1903201
proton-transporting ATP synthase complex, coupling factor F(o)	cellular_component	GO:0045263	3	14	16.11	0.00159784	0.0482367	mmu:228033:Atp5g3|mmu:11950:Atp5f1|mmu:67942:Gm10175	http://amigo.geneontology.org/amigo/term/GO:0045263
M band	cellular_component	GO:0031430	3	14	16.11	0.00159784	0.0482367	mmu:15507:Gm9817|mmu:15507:Hspb1|mmu:15507:Hsp25-ps1	http://amigo.geneontology.org/amigo/term/GO:0031430
regulation of endothelial cell chemotaxis	biological_process	GO:2001026	3	14	16.11	0.00159784	0.0482367	mmu:15507:Gm9817|mmu:15507:Hspb1|mmu:15507:Hsp25-ps1	http://amigo.geneontology.org/amigo/term/GO:2001026
fatty acid catabolic process	biological_process	GO:0009062	6	83	5.44	0.00160127	0.0482367	mmu:13167:Dbi|mmu:52538:Acaa2|mmu:110842:Etfa|mmu:14245:Lpin1|mmu:74147:Ehhadh|mmu:100705:Acacb	http://amigo.geneontology.org/amigo/term/GO:0009062
peptidase regulator activity	molecular_function	GO:0061134	9	183	3.7	0.00165818	0.0495667	mmu:20317:Serpinf1|mmu:20702:Serpina1c|mmu:20703:Serpina1d|mmu:380780:Serpina11|mmu:54683:Prdx5|mmu:380780:Gm28577|mmu:20700:Gm8893|mmu:20700:Serpina1a|mmu:66107:Wfdc21	http://amigo.geneontology.org/amigo/term/GO:0061134
mitochondrial large ribosomal subunit	cellular_component	GO:0005762	4	33	9.11	0.00173673	0.0511282	mmu:234384:Mpv17l2|mmu:66448:Mrpl20|mmu:94065:Mrpl34|mmu:67308:Mrpl46	http://amigo.geneontology.org/amigo/term/GO:0005762
organellar large ribosomal subunit	cellular_component	GO:0000315	4	33	9.11	0.00173673	0.0511282	mmu:234384:Mpv17l2|mmu:66448:Mrpl20|mmu:94065:Mrpl34|mmu:67308:Mrpl46	http://amigo.geneontology.org/amigo/term/GO:0000315
endopeptidase regulator activity	molecular_function	GO:0061135	8	149	4.04	0.00175571	0.0512985	mmu:20317:Serpinf1|mmu:20702:Serpina1c|mmu:20703:Serpina1d|mmu:380780:Serpina11|mmu:54683:Prdx5|mmu:380780:Gm28577|mmu:20700:Gm8893|mmu:20700:Serpina1a	http://amigo.geneontology.org/amigo/term/GO:0061135
platelet activation	biological_process	GO:0030168	6	86	5.25	0.00189681	0.0543921	mmu:26365:Ceacam1|mmu:15507:Gm9817|mmu:15507:Hsp25-ps1|mmu:15507:Hspb1|mmu:99571:Gm30097|mmu:99571:Fgg	http://amigo.geneontology.org/amigo/term/GO:0030168
negative regulation of platelet activation	biological_process	GO:0010544	3	15	15.04	0.00189754	0.0543921	mmu:26365:Ceacam1|mmu:99571:Fgg|mmu:99571:Gm30097	http://amigo.geneontology.org/amigo/term/GO:0010544
negative regulation of response to wounding	biological_process	GO:1903035	5	58	6.48	0.00190359	0.0543921	mmu:21824:Thbd|mmu:56373:Cpb2|mmu:99571:Fgg|mmu:99571:Gm30097|mmu:26365:Ceacam1	http://amigo.geneontology.org/amigo/term/GO:1903035
ER-associated ubiquitin-dependent protein catabolic process	biological_process	GO:0030433	5	59	6.37	0.00204139	0.0579039	mmu:70377:Derl3|mmu:22027:1810014B01Rik|mmu:64136:Sdf2l1|mmu:74126:Syvn1|mmu:27362:Dnajb9	http://amigo.geneontology.org/amigo/term/GO:0030433
generation of precursor metabolites and energy	biological_process	GO:0006091	11	267	3.1	0.00207822	0.0585215	mmu:16828:Ldha|mmu:12858:Cox5a|mmu:20463:Cox7a2l|mmu:72900:Ndufv2|mmu:56451:Suclg1|mmu:14121:Fbp1|mmu:18682:Phkg1|mmu:13056:Cyb561|mmu:17993:Ndufs4|mmu:21991:RP24-63K13.5|mmu:17449:Mdh1	http://amigo.geneontology.org/amigo/term/GO:0006091
carboxylic acid catabolic process	biological_process	GO:0046395	8	154	3.91	0.00213545	0.0597005	mmu:13167:Dbi|mmu:52538:Acaa2|mmu:110842:Etfa|mmu:14245:Lpin1|mmu:18242:Oat|mmu:18979:Pon1|mmu:74147:Ehhadh|mmu:100705:Acacb	http://amigo.geneontology.org/amigo/term/GO:0046395
endoplasmic reticulum unfolded protein response	biological_process	GO:0030968	5	60	6.27	0.00218632	0.0606861	mmu:70377:Derl3|mmu:64136:Sdf2l1|mmu:208647:Creb3l2|mmu:14828:Hspa5|mmu:74126:Syvn1	http://amigo.geneontology.org/amigo/term/GO:0030968
negative regulation of homotypic cell-cell adhesion	biological_process	GO:0034111	3	16	14.1	0.00222999	0.0614591	mmu:26365:Ceacam1|mmu:99571:Fgg|mmu:99571:Gm30097	http://amigo.geneontology.org/amigo/term/GO:0034111
nucleotide metabolic process	biological_process	GO:0009117	16	488	2.47	0.00233774	0.0635513	mmu:12257:Tspo|mmu:228033:Atp5g3|mmu:11950:Atp5f1|mmu:20463:Cox7a2l|mmu:16828:Ldha|mmu:18102:Nme1|mmu:72900:Ndufv2|mmu:14148:Fdx1|mmu:14121:Fbp1|mmu:21991:RP24-63K13.5|mmu:67942:Gm10175|mmu:11949:Atp5c1|mmu:67993:Nudt12os|mmu:12858:Cox5a|mmu:68695:Gm18310|mmu:17449:Mdh1	http://amigo.geneontology.org/amigo/term/GO:0009117
interleukin-1 production	biological_process	GO:0032612	5	61	6.16	0.00233861	0.0635513	mmu:378425:Nlrp12|mmu:15507:Gm9817|mmu:15507:Hspb1|mmu:15507:Hsp25-ps1|mmu:26365:Ceacam1	http://amigo.geneontology.org/amigo/term/GO:0032612
protein catabolic process	biological_process	GO:0030163	20	677	2.22	0.0023745	0.0640785	mmu:18521:Gm27406|mmu:26365:Ceacam1|mmu:13649:Egfr|mmu:23997:Psmd13|mmu:26442:Psma5|mmu:12759:Clu|mmu:13039:Ctsl|mmu:22027:1810014B01Rik|mmu:74126:Syvn1|mmu:19173:Psmb5|mmu:67923:9430037G07Rik|mmu:22187:Gm1821|mmu:14828:Hspa5|mmu:27362:Dnajb9|mmu:19167:Gm13835|mmu:19173:Mir686|mmu:14775:Gpx1|mmu:70377:Derl3|mmu:64136:Sdf2l1|mmu:20682:Sox9	http://amigo.geneontology.org/amigo/term/GO:0030163
cellular response to unfolded protein	biological_process	GO:0034620	5	62	6.06	0.00249846	0.0665001	mmu:70377:Derl3|mmu:64136:Sdf2l1|mmu:208647:Creb3l2|mmu:14828:Hspa5|mmu:74126:Syvn1	http://amigo.geneontology.org/amigo/term/GO:0034620
respiratory chain complex	cellular_component	GO:0098803	5	62	6.06	0.00249846	0.0665001	mmu:70316:Gm44986|mmu:12858:Cox5a|mmu:72900:Ndufv2|mmu:17993:Ndufs4|mmu:17992:Ndufa4	http://amigo.geneontology.org/amigo/term/GO:0098803
plasminogen activation	biological_process	GO:0031639	3	17	13.27	0.00259636	0.0680391	mmu:56373:Cpb2|mmu:99571:Fgg|mmu:99571:Gm30097	http://amigo.geneontology.org/amigo/term/GO:0031639
retinol metabolic process	biological_process	GO:0042572	3	17	13.27	0.00259636	0.0680391	mmu:67442:Gm45053|mmu:11522:Gm16559|mmu:11668:Aldh1a1	http://amigo.geneontology.org/amigo/term/GO:0042572
proteolysis involved in cellular protein catabolic process	biological_process	GO:0051603	17	540	2.37	0.00260881	0.0680391	mmu:18521:Gm27406|mmu:19173:Psmb5|mmu:23997:Psmd13|mmu:26442:Psma5|mmu:12759:Clu|mmu:13039:Ctsl|mmu:22027:1810014B01Rik|mmu:74126:Syvn1|mmu:67923:9430037G07Rik|mmu:22187:Gm1821|mmu:14828:Hspa5|mmu:27362:Dnajb9|mmu:19167:Gm13835|mmu:19173:Mir686|mmu:14775:Gpx1|mmu:70377:Derl3|mmu:64136:Sdf2l1	http://amigo.geneontology.org/amigo/term/GO:0051603
lipid metabolic process	biological_process	GO:0006629	27	1038	1.96	0.0027445	0.0706585	mmu:110842:Etfa|mmu:26365:Ceacam1|mmu:13101:Cyp2d10|mmu:13167:Dbi|mmu:14148:Fdx1|mmu:13123:Cyp7b1|mmu:74147:Ehhadh|mmu:26897:Acot1|mmu:52538:Acaa2|mmu:67732:Iah1|mmu:11668:Aldh1a1|mmu:11532:Adh5|mmu:100705:Acacb|mmu:14775:Gpx1|mmu:12257:Tspo|mmu:67758:Aadac|mmu:67442:Gm45053|mmu:212980:Gm29103|mmu:18979:Pon1|mmu:13106:Cyp2e1|mmu:83702:Akr1c6|mmu:14245:Lpin1|mmu:70316:Gm44986|mmu:18700:Piga|mmu:11…	http://amigo.geneontology.org/amigo/term/GO:0006629
monocarboxylic acid catabolic process	biological_process	GO:0072329	6	93	4.85	0.00274561	0.0706585	mmu:13167:Dbi|mmu:52538:Acaa2|mmu:110842:Etfa|mmu:14245:Lpin1|mmu:74147:Ehhadh|mmu:100705:Acacb	http://amigo.geneontology.org/amigo/term/GO:0072329
cell redox homeostasis	biological_process	GO:0045454	5	64	5.87	0.0028417	0.0721754	mmu:71853:Pdia6|mmu:14775:Gpx1|mmu:18453:P4hb|mmu:54683:Prdx5|mmu:53381:Prdx4	http://amigo.geneontology.org/amigo/term/GO:0045454
regulation of cellular response to oxidative stress	biological_process	GO:1900407	5	64	5.87	0.0028417	0.0721754	mmu:14775:Gpx1|mmu:18453:P4hb|mmu:15507:Gm9817|mmu:15507:Hspb1|mmu:15507:Hsp25-ps1	http://amigo.geneontology.org/amigo/term/GO:1900407
fibrinolysis	biological_process	GO:0042730	3	18	12.53	0.00299776	0.0733109	mmu:56373:Cpb2|mmu:99571:Fgg|mmu:99571:Gm30097	http://amigo.geneontology.org/amigo/term/GO:0042730
regulation of tumor necrosis factor biosynthetic process	biological_process	GO:0042534	3	18	12.53	0.00299776	0.0733109	mmu:15507:Gm9817|mmu:15507:Hspb1|mmu:15507:Hsp25-ps1	http://amigo.geneontology.org/amigo/term/GO:0042534
regulation of platelet aggregation	biological_process	GO:0090330	3	18	12.53	0.00299776	0.0733109	mmu:26365:Ceacam1|mmu:99571:Fgg|mmu:99571:Gm30097	http://amigo.geneontology.org/amigo/term/GO:0090330
tumor necrosis factor biosynthetic process	biological_process	GO:0042533	3	18	12.53	0.00299776	0.0733109	mmu:15507:Gm9817|mmu:15507:Hspb1|mmu:15507:Hsp25-ps1	http://amigo.geneontology.org/amigo/term/GO:0042533
isoprenoid metabolic process	biological_process	GO:0006720	5	65	5.78	0.00302551	0.0733109	mmu:67442:Gm45053|mmu:11532:Adh5|mmu:13106:Cyp2e1|mmu:11522:Gm16559|mmu:11668:Aldh1a1	http://amigo.geneontology.org/amigo/term/GO:0006720
ATP biosynthetic process	biological_process	GO:0006754	4	39	7.71	0.00303733	0.0733109	mmu:228033:Atp5g3|mmu:11950:Atp5f1|mmu:11949:Atp5c1|mmu:67942:Gm10175	http://amigo.geneontology.org/amigo/term/GO:0006754
retinoid metabolic process	biological_process	GO:0001523	4	39	7.71	0.00303733	0.0733109	mmu:67442:Gm45053|mmu:11532:Adh5|mmu:11522:Gm16559|mmu:11668:Aldh1a1	http://amigo.geneontology.org/amigo/term/GO:0001523
negative regulation of oxidative stress-induced cell death	biological_process	GO:1903202	4	39	7.71	0.00303733	0.0733109	mmu:14775:Gpx1|mmu:15507:Gm9817|mmu:15507:Hspb1|mmu:15507:Hsp25-ps1	http://amigo.geneontology.org/amigo/term/GO:1903202
negative regulation of cellular response to oxidative stress	biological_process	GO:1900408	4	40	7.52	0.00330447	0.0787801	mmu:14775:Gpx1|mmu:15507:Gm9817|mmu:15507:Hspb1|mmu:15507:Hsp25-ps1	http://amigo.geneontology.org/amigo/term/GO:1900408
negative regulation of response to oxidative stress	biological_process	GO:1902883	4	40	7.52	0.00330447	0.0787801	mmu:14775:Gpx1|mmu:15507:Gm9817|mmu:15507:Hspb1|mmu:15507:Hsp25-ps1	http://amigo.geneontology.org/amigo/term/GO:1902883
focal adhesion	cellular_component	GO:0005925	12	328	2.75	0.00340042	0.0805735	mmu:18521:Gm27406|mmu:13649:Egfr|mmu:19035:Ppib|mmu:15507:Hsp25-ps1|mmu:22027:1810014B01Rik|mmu:15507:Hspb1|mmu:15507:Gm9817|mmu:14828:Hspa5|mmu:67891:Rpl4|mmu:24066:Spry4|mmu:18453:P4hb|mmu:12282:Hyou1	http://amigo.geneontology.org/amigo/term/GO:0005925
negative regulation of response to external stimulus	biological_process	GO:0032102	10	245	3.07	0.0034564	0.081004	mmu:20317:Serpinf1|mmu:18521:Gm27406|mmu:56373:Cpb2|mmu:99571:Fgg|mmu:26365:Ceacam1|mmu:378425:Nlrp12|mmu:21824:Thbd|mmu:99571:Gm30097|mmu:14775:Gpx1|mmu:319430:C5ar2	http://amigo.geneontology.org/amigo/term/GO:0032102
purine-containing compound metabolic process	biological_process	GO:0072521	14	417	2.52	0.00346029	0.081004	mmu:12257:Tspo|mmu:228033:Atp5g3|mmu:11950:Atp5f1|mmu:20463:Cox7a2l|mmu:16828:Ldha|mmu:18102:Nme1|mmu:72900:Ndufv2|mmu:14121:Fbp1|mmu:21991:RP24-63K13.5|mmu:76974:Urah|mmu:11949:Atp5c1|mmu:12858:Cox5a|mmu:68695:Gm18310|mmu:67942:Gm10175	http://amigo.geneontology.org/amigo/term/GO:0072521
purine ribonucleotide metabolic process	biological_process	GO:0009150	13	373	2.62	0.00350763	0.0816206	mmu:12257:Tspo|mmu:228033:Atp5g3|mmu:11950:Atp5f1|mmu:20463:Cox7a2l|mmu:16828:Ldha|mmu:18102:Nme1|mmu:72900:Ndufv2|mmu:14121:Fbp1|mmu:21991:RP24-63K13.5|mmu:11949:Atp5c1|mmu:12858:Cox5a|mmu:68695:Gm18310|mmu:67942:Gm10175	http://amigo.geneontology.org/amigo/term/GO:0009150
organic acid catabolic process	biological_process	GO:0016054	8	168	3.58	0.00354804	0.0819981	mmu:13167:Dbi|mmu:52538:Acaa2|mmu:110842:Etfa|mmu:14245:Lpin1|mmu:18242:Oat|mmu:18979:Pon1|mmu:74147:Ehhadh|mmu:100705:Acacb	http://amigo.geneontology.org/amigo/term/GO:0016054
oxidoreductase activity, acting on NAD(P)H, quinone or similar compound as acceptor	molecular_function	GO:0016655	4	41	7.34	0.00358715	0.0819981	mmu:83702:Akr1c6|mmu:72900:Ndufv2|mmu:17993:Ndufs4|mmu:17992:Ndufa4	http://amigo.geneontology.org/amigo/term/GO:0016655
diterpenoid metabolic process	biological_process	GO:0016101	4	41	7.34	0.00358715	0.0819981	mmu:67442:Gm45053|mmu:11532:Adh5|mmu:11522:Gm16559|mmu:11668:Aldh1a1	http://amigo.geneontology.org/amigo/term/GO:0016101
fatty acid beta-oxidation	biological_process	GO:0006635	5	68	5.53	0.00362834	0.0823621	mmu:110842:Etfa|mmu:74147:Ehhadh|mmu:13167:Dbi|mmu:100705:Acacb|mmu:52538:Acaa2	http://amigo.geneontology.org/amigo/term/GO:0006635
cell-substrate adherens junction	cellular_component	GO:0005924	12	331	2.73	0.00364547	0.0823621	mmu:18521:Gm27406|mmu:13649:Egfr|mmu:19035:Ppib|mmu:15507:Hsp25-ps1|mmu:22027:1810014B01Rik|mmu:15507:Hspb1|mmu:15507:Gm9817|mmu:14828:Hspa5|mmu:67891:Rpl4|mmu:24066:Spry4|mmu:18453:P4hb|mmu:12282:Hyou1	http://amigo.geneontology.org/amigo/term/GO:0005924
regulation of body fluid levels	biological_process	GO:0050878	11	290	2.85	0.00379952	0.0842795	mmu:71145:Scara5|mmu:26365:Ceacam1|mmu:15507:Gm9817|mmu:56373:Cpb2|mmu:15507:Hsp25-ps1|mmu:18102:Nme1|mmu:15507:Hspb1|mmu:18442:P2ry2|mmu:21824:Thbd|mmu:99571:Gm30097|mmu:99571:Fgg	http://amigo.geneontology.org/amigo/term/GO:0050878
regulation of response to oxidative stress	biological_process	GO:1902882	5	69	5.45	0.00384712	0.0842795	mmu:14775:Gpx1|mmu:18453:P4hb|mmu:15507:Gm9817|mmu:15507:Hspb1|mmu:15507:Hsp25-ps1	http://amigo.geneontology.org/amigo/term/GO:1902882
thioester metabolic process	biological_process	GO:0035383	5	69	5.45	0.00384712	0.0842795	mmu:56451:Suclg1|mmu:74147:Ehhadh|mmu:100705:Acacb|mmu:26897:Acot1|mmu:52538:Acaa2	http://amigo.geneontology.org/amigo/term/GO:0035383
acyl-CoA metabolic process	biological_process	GO:0006637	5	69	5.45	0.00384712	0.0842795	mmu:56451:Suclg1|mmu:74147:Ehhadh|mmu:100705:Acacb|mmu:26897:Acot1|mmu:52538:Acaa2	http://amigo.geneontology.org/amigo/term/GO:0006637
primary alcohol catabolic process	biological_process	GO:0034310	2	5	30.07	0.00390657	0.0842795	mmu:11532:Adh5|mmu:11522:Gm16559	http://amigo.geneontology.org/amigo/term/GO:0034310
alcohol dehydrogenase (NAD) activity	molecular_function	GO:0004022	2	5	30.07	0.00390657	0.0842795	mmu:11532:Adh5|mmu:11522:Gm16559	http://amigo.geneontology.org/amigo/term/GO:0004022
negative regulation of hepatocyte proliferation	biological_process	GO:2000346	2	5	30.07	0.00390657	0.0842795	mmu:26365:Ceacam1|mmu:56373:Cpb2	http://amigo.geneontology.org/amigo/term/GO:2000346
vascular endothelial growth factor signaling pathway	biological_process	GO:0038084	3	20	11.28	0.00390971	0.0842795	mmu:15507:Gm9817|mmu:15507:Hspb1|mmu:15507:Hsp25-ps1	http://amigo.geneontology.org/amigo/term/GO:0038084
single-organism biosynthetic process	Undef	GO:0044711	26	1015	1.93	0.00392552	0.0842795	mmu:228033:Atp5g3|mmu:11950:Atp5f1|mmu:13167:Dbi|mmu:26365:Ceacam1|mmu:14148:Fdx1|mmu:11522:Gm16559|mmu:18682:Phkg1|mmu:11949:Atp5c1|mmu:14121:Fbp1|mmu:11668:Aldh1a1|mmu:21991:RP24-63K13.5|mmu:67942:Gm10175|mmu:12257:Tspo|mmu:16828:Ldha|mmu:18102:Nme1|mmu:56451:Suclg1|mmu:212980:Gm29103|mmu:83702:Akr1c6|mmu:14245:Lpin1|mmu:70316:Gm44986|mmu:18700:Piga|mmu:14873:Gsto1|mmu:100705:Acacb|mmu:78925:Sr…	http://amigo.geneontology.org/amigo/term/GO:0044711
isomerase activity	molecular_function	GO:0016853	7	135	3.9	0.00400393	0.0854905	mmu:19035:Ppib|mmu:14229:Fkbp5|mmu:21991:RP24-63K13.5|mmu:71853:Pdia6|mmu:18453:P4hb|mmu:74147:Ehhadh|mmu:14231:Fkbp7	http://amigo.geneontology.org/amigo/term/GO:0016853
ribonucleotide metabolic process	biological_process	GO:0009259	13	380	2.57	0.00407197	0.0862796	mmu:12257:Tspo|mmu:228033:Atp5g3|mmu:11950:Atp5f1|mmu:20463:Cox7a2l|mmu:16828:Ldha|mmu:18102:Nme1|mmu:72900:Ndufv2|mmu:14121:Fbp1|mmu:21991:RP24-63K13.5|mmu:11949:Atp5c1|mmu:12858:Cox5a|mmu:68695:Gm18310|mmu:67942:Gm10175	http://amigo.geneontology.org/amigo/term/GO:0009259
cell-substrate junction	cellular_component	GO:0030055	12	336	2.69	0.00408529	0.0862796	mmu:18521:Gm27406|mmu:13649:Egfr|mmu:19035:Ppib|mmu:15507:Hsp25-ps1|mmu:22027:1810014B01Rik|mmu:15507:Hspb1|mmu:15507:Gm9817|mmu:14828:Hspa5|mmu:67891:Rpl4|mmu:24066:Spry4|mmu:18453:P4hb|mmu:12282:Hyou1	http://amigo.geneontology.org/amigo/term/GO:0030055
chaperone-mediated protein folding	biological_process	GO:0061077	4	43	6.99	0.00420082	0.08824	mmu:12017:Bag1|mmu:14229:Fkbp5|mmu:14231:Fkbp7|mmu:12759:Clu	http://amigo.geneontology.org/amigo/term/GO:0061077
cellular protein catabolic process	biological_process	GO:0044257	17	568	2.25	0.00424543	0.0886974	mmu:18521:Gm27406|mmu:19173:Psmb5|mmu:23997:Psmd13|mmu:26442:Psma5|mmu:12759:Clu|mmu:13039:Ctsl|mmu:22027:1810014B01Rik|mmu:74126:Syvn1|mmu:67923:9430037G07Rik|mmu:22187:Gm1821|mmu:14828:Hspa5|mmu:27362:Dnajb9|mmu:19167:Gm13835|mmu:19173:Mir686|mmu:14775:Gpx1|mmu:70377:Derl3|mmu:64136:Sdf2l1	http://amigo.geneontology.org/amigo/term/GO:0044257
cell death in response to oxidative stress	biological_process	GO:0036473	5	71	5.29	0.00431271	0.0896214	mmu:14775:Gpx1|mmu:18453:P4hb|mmu:15507:Gm9817|mmu:15507:Hspb1|mmu:15507:Hsp25-ps1	http://amigo.geneontology.org/amigo/term/GO:0036473
endothelial cell chemotaxis	biological_process	GO:0035767	3	21	10.74	0.00442214	0.090523	mmu:15507:Gm9817|mmu:15507:Hspb1|mmu:15507:Hsp25-ps1	http://amigo.geneontology.org/amigo/term/GO:0035767
positive regulation of interleukin-1 beta production	biological_process	GO:0032731	3	21	10.74	0.00442214	0.090523	mmu:15507:Gm9817|mmu:15507:Hspb1|mmu:15507:Hsp25-ps1	http://amigo.geneontology.org/amigo/term/GO:0032731
purine nucleotide metabolic process	biological_process	GO:0006163	13	384	2.55	0.00442598	0.090523	mmu:12257:Tspo|mmu:228033:Atp5g3|mmu:11950:Atp5f1|mmu:20463:Cox7a2l|mmu:16828:Ldha|mmu:18102:Nme1|mmu:72900:Ndufv2|mmu:14121:Fbp1|mmu:21991:RP24-63K13.5|mmu:11949:Atp5c1|mmu:12858:Cox5a|mmu:68695:Gm18310|mmu:67942:Gm10175	http://amigo.geneontology.org/amigo/term/GO:0006163
alcohol metabolic process	biological_process	GO:0006066	9	214	3.16	0.00448134	0.0908715	mmu:67442:Gm45053|mmu:15490:Hsd17b7|mmu:14148:Fdx1|mmu:11522:Gm16559|mmu:13123:Cyp7b1|mmu:11668:Aldh1a1|mmu:18979:Pon1|mmu:11532:Adh5|mmu:21991:RP24-63K13.5	http://amigo.geneontology.org/amigo/term/GO:0006066
proton-transporting two-sector ATPase complex	cellular_component	GO:0016469	4	44	6.84	0.00453263	0.0908715	mmu:228033:Atp5g3|mmu:11950:Atp5f1|mmu:11949:Atp5c1|mmu:67942:Gm10175	http://amigo.geneontology.org/amigo/term/GO:0016469
steroid dehydrogenase activity	molecular_function	GO:0016229	4	44	6.84	0.00453263	0.0908715	mmu:83702:Akr1c6|mmu:11532:Adh5|mmu:78925:Srd5a1|mmu:15490:Hsd17b7	http://amigo.geneontology.org/amigo/term/GO:0016229
electron carrier activity	molecular_function	GO:0009055	5	72	5.22	0.00455995	0.0908715	mmu:110842:Etfa|mmu:12858:Cox5a|mmu:14148:Fdx1|mmu:20463:Cox7a2l|mmu:17992:Ndufa4	http://amigo.geneontology.org/amigo/term/GO:0009055
cellular response to topologically incorrect protein	biological_process	GO:0035967	5	72	5.22	0.00455995	0.0908715	mmu:70377:Derl3|mmu:64136:Sdf2l1|mmu:208647:Creb3l2|mmu:14828:Hspa5|mmu:74126:Syvn1	http://amigo.geneontology.org/amigo/term/GO:0035967
endoplasmic reticulum lumen	cellular_component	GO:0005788	4	45	6.68	0.00488161	0.0967854	mmu:71853:Pdia6|mmu:22027:1810014B01Rik|mmu:14828:Hspa5|mmu:30935:Tor3a	http://amigo.geneontology.org/amigo/term/GO:0005788
protease binding	molecular_function	GO:0002020	6	106	4.26	0.00503504	0.096879	mmu:74126:Syvn1|mmu:20702:Serpina1c|mmu:20703:Serpina1d|mmu:22190:Ubb|mmu:20700:Gm8893|mmu:20700:Serpina1a	http://amigo.geneontology.org/amigo/term/GO:0002020
glycoprotein binding	Undef	GO:0001948	6	106	4.26	0.00503504	0.096879	mmu:13649:Egfr|mmu:20702:Serpina1c|mmu:20703:Serpina1d|mmu:14828:Hspa5|mmu:20700:Gm8893|mmu:20700:Serpina1a	http://amigo.geneontology.org/amigo/term/GO:0001948
wound healing	biological_process	GO:0042060	11	302	2.74	0.0050682	0.096879	mmu:71145:Scara5|mmu:26365:Ceacam1|mmu:13649:Egfr|mmu:56373:Cpb2|mmu:15507:Hsp25-ps1|mmu:15507:Hspb1|mmu:15507:Gm9817|mmu:21824:Thbd|mmu:99571:Gm30097|mmu:14775:Gpx1|mmu:99571:Fgg	http://amigo.geneontology.org/amigo/term/GO:0042060
purine ribonucleoside biosynthetic process	biological_process	GO:0046129	5	74	5.08	0.00508434	0.096879	mmu:18102:Nme1|mmu:228033:Atp5g3|mmu:11950:Atp5f1|mmu:11949:Atp5c1|mmu:67942:Gm10175	http://amigo.geneontology.org/amigo/term/GO:0046129
purine nucleoside biosynthetic process	biological_process	GO:0042451	5	74	5.08	0.00508434	0.096879	mmu:18102:Nme1|mmu:228033:Atp5g3|mmu:11950:Atp5f1|mmu:11949:Atp5c1|mmu:67942:Gm10175	http://amigo.geneontology.org/amigo/term/GO:0042451
ribose phosphate metabolic process	biological_process	GO:0019693	13	391	2.5	0.00510483	0.096879	mmu:12257:Tspo|mmu:228033:Atp5g3|mmu:11950:Atp5f1|mmu:20463:Cox7a2l|mmu:16828:Ldha|mmu:18102:Nme1|mmu:72900:Ndufv2|mmu:14121:Fbp1|mmu:21991:RP24-63K13.5|mmu:11949:Atp5c1|mmu:12858:Cox5a|mmu:68695:Gm18310|mmu:67942:Gm10175	http://amigo.geneontology.org/amigo/term/GO:0019693
cofactor binding	molecular_function	GO:0048037	10	260	2.89	0.00513927	0.096879	mmu:13167:Dbi|mmu:192166:Sardh|mmu:110842:Etfa|mmu:56451:Suclg1|mmu:11522:Gm16559|mmu:18242:Oat|mmu:78925:Srd5a1|mmu:211389:Suox|mmu:76238:Grhpr|mmu:17449:Mdh1	http://amigo.geneontology.org/amigo/term/GO:0048037
fibrinogen complex	cellular_component	GO:0005577	2	6	25.06	0.00516057	0.096879	mmu:99571:Fgg|mmu:99571:Gm30097	http://amigo.geneontology.org/amigo/term/GO:0005577
negative regulation of fatty acid beta-oxidation	biological_process	GO:0031999	2	6	25.06	0.00516057	0.096879	mmu:13167:Dbi|mmu:100705:Acacb	http://amigo.geneontology.org/amigo/term/GO:0031999
spherical high-density lipoprotein particle	cellular_component	GO:0034366	2	6	25.06	0.00516057	0.096879	mmu:12759:Clu|mmu:18979:Pon1	http://amigo.geneontology.org/amigo/term/GO:0034366
cobalt ion transport	biological_process	GO:0006824	2	6	25.06	0.00516057	0.096879	mmu:21452:Tcn2|mmu:236792:Mmgt1	http://amigo.geneontology.org/amigo/term/GO:0006824
nuclear outer membrane-endoplasmic reticulum membrane network	cellular_component	GO:0042175	13	392	2.49	0.00520826	0.0973044	mmu:67758:Aadac|mmu:74126:Syvn1|mmu:67442:Gm45053|mmu:22027:1810014B01Rik|mmu:14229:Fkbp5|mmu:276770:Eif5a|mmu:14828:Hspa5|mmu:13106:Cyp2e1|mmu:18700:Piga|mmu:70377:Derl3|mmu:64136:Sdf2l1|mmu:236792:Mmgt1|mmu:14231:Fkbp7	http://amigo.geneontology.org/amigo/term/GO:0042175
ERAD pathway	biological_process	GO:0036503	5	75	5.01	0.00536192	0.0996959	mmu:70377:Derl3|mmu:22027:1810014B01Rik|mmu:64136:Sdf2l1|mmu:74126:Syvn1|mmu:27362:Dnajb9	http://amigo.geneontology.org/amigo/term/GO:0036503
proton-transporting two-sector ATPase complex, proton-transporting domain	cellular_component	GO:0033177	3	23	9.81	0.00556411	0.102889	mmu:228033:Atp5g3|mmu:11950:Atp5f1|mmu:67942:Gm10175	http://amigo.geneontology.org/amigo/term/GO:0033177
coenzyme binding	molecular_function	GO:0050662	8	182	3.3	0.00559433	0.102889	mmu:13167:Dbi|mmu:192166:Sardh|mmu:110842:Etfa|mmu:11522:Gm16559|mmu:78925:Srd5a1|mmu:211389:Suox|mmu:76238:Grhpr|mmu:17449:Mdh1	http://amigo.geneontology.org/amigo/term/GO:0050662
organophosphate metabolic process	biological_process	GO:0019637	21	785	2.01	0.00561309	0.102889	mmu:12257:Tspo|mmu:228033:Atp5g3|mmu:11950:Atp5f1|mmu:20463:Cox7a2l|mmu:18639:Pfkfb1|mmu:16828:Ldha|mmu:18102:Nme1|mmu:72900:Ndufv2|mmu:56451:Suclg1|mmu:14148:Fdx1|mmu:14121:Fbp1|mmu:21991:RP24-63K13.5|mmu:18700:Piga|mmu:67942:Gm10175|mmu:11949:Atp5c1|mmu:18979:Pon1|mmu:67993:Nudt12os|mmu:12858:Cox5a|mmu:66422:Dctpp1|mmu:68695:Gm18310|mmu:17449:Mdh1	http://amigo.geneontology.org/amigo/term/GO:0019637
regulation of wound healing	biological_process	GO:0061041	6	110	4.1	0.00596004	0.108736	mmu:71145:Scara5|mmu:26365:Ceacam1|mmu:56373:Cpb2|mmu:99571:Fgg|mmu:21824:Thbd|mmu:99571:Gm30097	http://amigo.geneontology.org/amigo/term/GO:0061041
intramolecular oxidoreductase activity	molecular_function	GO:0016860	4	48	6.27	0.00603552	0.109598	mmu:71853:Pdia6|mmu:18453:P4hb|mmu:74147:Ehhadh|mmu:21991:RP24-63K13.5	http://amigo.geneontology.org/amigo/term/GO:0016860
protein serine/threonine kinase inhibitor activity	molecular_function	GO:0030291	3	24	9.4	0.00619518	0.110433	mmu:15507:Gm9817|mmu:15507:Hspb1|mmu:15507:Hsp25-ps1	http://amigo.geneontology.org/amigo/term/GO:0030291
retrograde protein transport, ER to cytosol	biological_process	GO:0030970	3	24	9.4	0.00619518	0.110433	mmu:70377:Derl3|mmu:22027:1810014B01Rik|mmu:74126:Syvn1	http://amigo.geneontology.org/amigo/term/GO:0030970
positive regulation of blood vessel endothelial cell migration	biological_process	GO:0043536	3	24	9.4	0.00619518	0.110433	mmu:15507:Gm9817|mmu:15507:Hspb1|mmu:15507:Hsp25-ps1	http://amigo.geneontology.org/amigo/term/GO:0043536
endoplasmic reticulum to cytosol transport	biological_process	GO:1903513	3	24	9.4	0.00619518	0.110433	mmu:70377:Derl3|mmu:22027:1810014B01Rik|mmu:74126:Syvn1	http://amigo.geneontology.org/amigo/term/GO:1903513
large ribosomal subunit	cellular_component	GO:0015934	5	78	4.82	0.00625867	0.111056	mmu:234384:Mpv17l2|mmu:66448:Mrpl20|mmu:94065:Mrpl34|mmu:67308:Mrpl46|mmu:67891:Rpl4	http://amigo.geneontology.org/amigo/term/GO:0015934
regulation of tumor necrosis factor production	biological_process	GO:0032680	6	112	4.03	0.00646626	0.112636	mmu:12257:Tspo|mmu:15507:Gm9817|mmu:15507:Hsp25-ps1|mmu:12759:Clu|mmu:15507:Hspb1|mmu:319430:C5ar2	http://amigo.geneontology.org/amigo/term/GO:0032680
fat pad development	biological_process	GO:0060613	2	7	21.48	0.0065737	0.112636	mmu:105171:Arrdc3|mmu:22187:Gm1821	http://amigo.geneontology.org/amigo/term/GO:0060613
sugar-phosphatase activity	molecular_function	GO:0050308	2	7	21.48	0.0065737	0.112636	mmu:18639:Pfkfb1|mmu:14121:Fbp1	http://amigo.geneontology.org/amigo/term/GO:0050308
blood coagulation, fibrin clot formation	biological_process	GO:0072378	2	7	21.48	0.0065737	0.112636	mmu:99571:Fgg|mmu:99571:Gm30097	http://amigo.geneontology.org/amigo/term/GO:0072378
virion binding	molecular_function	GO:0046790	2	7	21.48	0.0065737	0.112636	mmu:22027:1810014B01Rik|mmu:26365:Ceacam1	http://amigo.geneontology.org/amigo/term/GO:0046790
carbohydrate phosphatase activity	molecular_function	GO:0019203	2	7	21.48	0.0065737	0.112636	mmu:18639:Pfkfb1|mmu:14121:Fbp1	http://amigo.geneontology.org/amigo/term/GO:0019203
establishment of protein localization to mitochondrial membrane	biological_process	GO:0090151	2	7	21.48	0.0065737	0.112636	mmu:30059:Timm10|mmu:66169:Tomm7	http://amigo.geneontology.org/amigo/term/GO:0090151
proton transport	Undef	GO:0015992	5	79	4.76	0.0065796	0.112636	mmu:228033:Atp5g3|mmu:11950:Atp5f1|mmu:52466:Slc46a1|mmu:67942:Gm10175|mmu:11949:Atp5c1	http://amigo.geneontology.org/amigo/term/GO:0015992
catalytic activity	molecular_function	GO:0003824	91	4870	1.4	0.00661629	0.112767	mmu:19173:Psmb5|mmu:14148:Fdx1|mmu:14828:Hspa5|mmu:11949:Atp5c1|mmu:13056:Cyb561|mmu:211389:Suox|mmu:74147:Ehhadh|mmu:17992:Ndufa4|mmu:227613:Tubb4b|mmu:67308:Mrpl46|mmu:23997:Psmd13|mmu:67477:Gm10392|mmu:67732:Iah1|mmu:30935:Tor3a|mmu:69574:Cmbl|mmu:16828:Ldha|mmu:20463:Cox7a2l|mmu:192166:Sardh|mmu:13106:Cyp2e1|mmu:18113:Nnmt|mmu:67923:9430037G07Rik|mmu:17449:Mdh1|mmu:13649:Egfr|mmu:26442:Psma5|…	http://amigo.geneontology.org/amigo/term/GO:0003824
cellular amide metabolic process	biological_process	GO:0043603	20	747	2.01	0.00668814	0.113494	mmu:18521:Gm27406|mmu:66223:Mrpl35|mmu:13649:Egfr|mmu:66541:Immp1l|mmu:12759:Clu|mmu:66973:Gm13552|mmu:269037:Gm10532|mmu:108112:Eif4ebp3|mmu:52530:Nhp2|mmu:276770:Eif5a|mmu:14873:Gsto1|mmu:66973:Mrps18b|mmu:68581:Tmed10|mmu:20091:Rps3a1|mmu:69955:Fars2|mmu:234384:Mpv17l2|mmu:14775:Gpx1|mmu:94065:Mrpl34|mmu:66448:Mrpl20|mmu:67891:Rpl4	http://amigo.geneontology.org/amigo/term/GO:0043603
tumor necrosis factor production	biological_process	GO:0032640	6	113	3.99	0.00673074	0.11372	mmu:12257:Tspo|mmu:15507:Gm9817|mmu:15507:Hsp25-ps1|mmu:12759:Clu|mmu:15507:Hspb1|mmu:319430:C5ar2	http://amigo.geneontology.org/amigo/term/GO:0032640
negative regulation of extrinsic apoptotic signaling pathway via death domain receptors	biological_process	GO:1902042	3	25	9.02	0.00686722	0.114296	mmu:14775:Gpx1|mmu:99571:Fgg|mmu:99571:Gm30097	http://amigo.geneontology.org/amigo/term/GO:1902042
organellar small ribosomal subunit	cellular_component	GO:0000314	3	25	9.02	0.00686722	0.114296	mmu:66973:Mrps18b|mmu:66973:Gm13552|mmu:64655:Mrps22	http://amigo.geneontology.org/amigo/term/GO:0000314
mitochondrial small ribosomal subunit	cellular_component	GO:0005763	3	25	9.02	0.00686722	0.114296	mmu:66973:Mrps18b|mmu:66973:Gm13552|mmu:64655:Mrps22	http://amigo.geneontology.org/amigo/term/GO:0005763
endoplasmic reticulum-Golgi intermediate compartment	cellular_component	GO:0005793	4	50	6.01	0.00689764	0.114296	mmu:71853:Pdia6|mmu:14828:Hspa5|mmu:18453:P4hb|mmu:68581:Tmed10	http://amigo.geneontology.org/amigo/term/GO:0005793
hydrogen transport	Undef	GO:0006818	5	80	4.7	0.00691188	0.114296	mmu:228033:Atp5g3|mmu:11950:Atp5f1|mmu:52466:Slc46a1|mmu:67942:Gm10175|mmu:11949:Atp5c1	http://amigo.geneontology.org/amigo/term/GO:0006818
regulation of tumor necrosis factor superfamily cytokine production	biological_process	GO:1903555	6	114	3.96	0.00700296	0.115312	mmu:12257:Tspo|mmu:15507:Gm9817|mmu:15507:Hsp25-ps1|mmu:12759:Clu|mmu:15507:Hspb1|mmu:319430:C5ar2	http://amigo.geneontology.org/amigo/term/GO:1903555
tumor necrosis factor superfamily cytokine production	biological_process	GO:0071706	6	116	3.89	0.00757115	0.123102	mmu:12257:Tspo|mmu:15507:Gm9817|mmu:15507:Hsp25-ps1|mmu:12759:Clu|mmu:15507:Hspb1|mmu:319430:C5ar2	http://amigo.geneontology.org/amigo/term/GO:0071706
nicotinamide nucleotide metabolic process	biological_process	GO:0046496	6	116	3.89	0.00757115	0.123102	mmu:16828:Ldha|mmu:14148:Fdx1|mmu:14121:Fbp1|mmu:67993:Nudt12os|mmu:21991:RP24-63K13.5|mmu:17449:Mdh1	http://amigo.geneontology.org/amigo/term/GO:0046496
tetrapyrrole binding	molecular_function	GO:0046906	6	116	3.89	0.00757115	0.123102	mmu:13124:Cyp8b1|mmu:13106:Cyp2e1|mmu:21452:Tcn2|mmu:13101:Cyp2d10|mmu:13123:Cyp7b1|mmu:211389:Suox	http://amigo.geneontology.org/amigo/term/GO:0046906
carbohydrate derivative metabolic process	biological_process	GO:1901135	22	862	1.92	0.00777358	0.125867	mmu:228033:Atp5g3|mmu:11950:Atp5f1|mmu:12858:Cox5a|mmu:11949:Atp5c1|mmu:64136:Sdf2l1|mmu:18639:Pfkfb1|mmu:213012:Gm15591|mmu:72900:Ndufv2|mmu:14121:Fbp1|mmu:20700:Gm8893|mmu:70377:Derl3|mmu:20700:Serpina1a|mmu:21991:RP24-63K13.5|mmu:67942:Gm10175|mmu:12257:Tspo|mmu:16828:Ldha|mmu:20463:Cox7a2l|mmu:74126:Syvn1|mmu:18102:Nme1|mmu:83702:Akr1c6|mmu:68695:Gm18310|mmu:18700:Piga	http://amigo.geneontology.org/amigo/term/GO:1901135
regulation of apoptotic process	biological_process	GO:0042981	29	1239	1.76	0.00793547	0.127955	mmu:26365:Ceacam1|mmu:13653:Egr1|mmu:22187:Gm1821|mmu:14828:Hspa5|mmu:54683:Prdx5|mmu:99571:Gm30097|mmu:64136:Sdf2l1|mmu:15507:Gm9817|mmu:15507:Hsp25-ps1|mmu:52538:Acaa2|mmu:12017:Bag1|mmu:11668:Aldh1a1|mmu:14775:Gpx1|mmu:12282:Hyou1|mmu:12257:Tspo|mmu:12759:Clu|mmu:74126:Syvn1|mmu:18102:Nme1|mmu:22027:1810014B01Rik|mmu:15507:Hspb1|mmu:276770:Eif5a|mmu:56338:Txnip|mmu:18453:P4hb|mmu:16324:Inhbb|m…	http://amigo.geneontology.org/amigo/term/GO:0042981
active ion transmembrane transporter activity	molecular_function	GO:0022853	5	83	4.53	0.00797873	0.128121	mmu:228033:Atp5g3|mmu:11950:Atp5f1|mmu:20511:Gm13872|mmu:11949:Atp5c1|mmu:67942:Gm10175	http://amigo.geneontology.org/amigo/term/GO:0022853
structural molecule activity	molecular_function	GO:0005198	15	510	2.21	0.00801406	0.128159	mmu:227613:Tubb4b|mmu:66223:Mrpl35|mmu:66448:Mrpl20|mmu:20091:Rps3a1|mmu:99571:Fgg|mmu:23997:Psmd13|mmu:66973:Gm13552|mmu:66973:Mrps18b|mmu:16691:Krt8|mmu:67891:Rpl4|mmu:67308:Mrpl46|mmu:16763:Lad1|mmu:99571:Gm30097|mmu:94065:Mrpl34|mmu:64655:Mrps22	http://amigo.geneontology.org/amigo/term/GO:0005198
negative regulation of granulocyte differentiation	biological_process	GO:0030853	2	8	18.8	0.00814128	0.128556	mmu:12262:C1qc|mmu:26365:Ceacam1	http://amigo.geneontology.org/amigo/term/GO:0030853
retinal dehydrogenase activity	molecular_function	GO:0001758	2	8	18.8	0.00814128	0.128556	mmu:83702:Akr1c6|mmu:11668:Aldh1a1	http://amigo.geneontology.org/amigo/term/GO:0001758
proteasome core complex, alpha-subunit complex	cellular_component	GO:0019773	2	8	18.8	0.00814128	0.128556	mmu:19167:Gm13835|mmu:26442:Psma5	http://amigo.geneontology.org/amigo/term/GO:0019773
pyridine nucleotide metabolic process	biological_process	GO:0019362	6	118	3.82	0.00817181	0.128556	mmu:16828:Ldha|mmu:14148:Fdx1|mmu:14121:Fbp1|mmu:67993:Nudt12os|mmu:21991:RP24-63K13.5|mmu:17449:Mdh1	http://amigo.geneontology.org/amigo/term/GO:0019362
regulation of homotypic cell-cell adhesion	biological_process	GO:0034110	3	27	8.35	0.00833665	0.128556	mmu:26365:Ceacam1|mmu:99571:Fgg|mmu:99571:Gm30097	http://amigo.geneontology.org/amigo/term/GO:0034110
cytochrome-c oxidase activity	molecular_function	GO:0004129	3	27	8.35	0.00833665	0.128556	mmu:12858:Cox5a|mmu:20463:Cox7a2l|mmu:17992:Ndufa4	http://amigo.geneontology.org/amigo/term/GO:0004129
positive regulation of interleukin-1 production	biological_process	GO:0032732	3	27	8.35	0.00833665	0.128556	mmu:15507:Gm9817|mmu:15507:Hspb1|mmu:15507:Hsp25-ps1	http://amigo.geneontology.org/amigo/term/GO:0032732
heme-copper terminal oxidase activity	molecular_function	GO:0015002	3	27	8.35	0.00833665	0.128556	mmu:12858:Cox5a|mmu:20463:Cox7a2l|mmu:17992:Ndufa4	http://amigo.geneontology.org/amigo/term/GO:0015002
oxidoreductase activity, acting on a heme group of donors, oxygen as acceptor	molecular_function	GO:0016676	3	27	8.35	0.00833665	0.128556	mmu:12858:Cox5a|mmu:20463:Cox7a2l|mmu:17992:Ndufa4	http://amigo.geneontology.org/amigo/term/GO:0016676
proteasomal protein catabolic process	biological_process	GO:0010498	11	325	2.54	0.0084177	0.129293	mmu:18521:Gm27406|mmu:19173:Psmb5|mmu:12759:Clu|mmu:74126:Syvn1|mmu:22027:1810014B01Rik|mmu:22187:Gm1821|mmu:27362:Dnajb9|mmu:19173:Mir686|mmu:14775:Gpx1|mmu:70377:Derl3|mmu:64136:Sdf2l1	http://amigo.geneontology.org/amigo/term/GO:0010498
fatty acid metabolic process	biological_process	GO:0006631	11	326	2.54	0.00859481	0.131132	mmu:70316:Gm44986|mmu:13101:Cyp2d10|mmu:13167:Dbi|mmu:26897:Acot1|mmu:52538:Acaa2|mmu:13106:Cyp2e1|mmu:14245:Lpin1|mmu:212980:Gm29103|mmu:110842:Etfa|mmu:74147:Ehhadh|mmu:100705:Acacb	http://amigo.geneontology.org/amigo/term/GO:0006631
lipid biosynthetic process	biological_process	GO:0008610	14	466	2.26	0.00860489	0.131132	mmu:12257:Tspo|mmu:26365:Ceacam1|mmu:78925:Srd5a1|mmu:18700:Piga|mmu:14148:Fdx1|mmu:212980:Gm29103|mmu:70316:Gm44986|mmu:13123:Cyp7b1|mmu:11668:Aldh1a1|mmu:15490:Hsd17b7|mmu:83702:Akr1c6|mmu:14245:Lpin1|mmu:100705:Acacb|mmu:13167:Dbi	http://amigo.geneontology.org/amigo/term/GO:0008610
regulation of cellular response to stress	biological_process	GO:0080135	14	467	2.25	0.00875203	0.132853	mmu:26365:Ceacam1|mmu:13649:Egfr|mmu:14775:Gpx1|mmu:15507:Hsp25-ps1|mmu:12759:Clu|mmu:74126:Syvn1|mmu:15507:Hspb1|mmu:15507:Gm9817|mmu:64136:Sdf2l1|mmu:70377:Derl3|mmu:21987:Tpd52l1|mmu:18453:P4hb|mmu:12282:Hyou1|mmu:107976:Gm17130	http://amigo.geneontology.org/amigo/term/GO:0080135
pyridine-containing compound metabolic process	biological_process	GO:0072524	6	120	3.76	0.00880593	0.133151	mmu:16828:Ldha|mmu:14148:Fdx1|mmu:14121:Fbp1|mmu:67993:Nudt12os|mmu:21991:RP24-63K13.5|mmu:17449:Mdh1	http://amigo.geneontology.org/amigo/term/GO:0072524
response to wounding	biological_process	GO:0009611	12	374	2.41	0.00898839	0.135383	mmu:71145:Scara5|mmu:26365:Ceacam1|mmu:13649:Egfr|mmu:56373:Cpb2|mmu:15507:Hsp25-ps1|mmu:15507:Hspb1|mmu:15507:Gm9817|mmu:21824:Thbd|mmu:99571:Gm30097|mmu:14775:Gpx1|mmu:20511:Gm13872|mmu:99571:Fgg	http://amigo.geneontology.org/amigo/term/GO:0009611
translation	biological_process	GO:0006412	15	518	2.18	0.0091154	0.135702	mmu:18521:Gm27406|mmu:66223:Mrpl35|mmu:13649:Egfr|mmu:20091:Rps3a1|mmu:269037:Gm10532|mmu:108112:Eif4ebp3|mmu:66973:Gm13552|mmu:276770:Eif5a|mmu:66973:Mrps18b|mmu:52530:Nhp2|mmu:94065:Mrpl34|mmu:69955:Fars2|mmu:234384:Mpv17l2|mmu:66448:Mrpl20|mmu:67891:Rpl4	http://amigo.geneontology.org/amigo/term/GO:0006412
regulation of programmed cell death	biological_process	GO:0043067	29	1253	1.74	0.00911757	0.135702	mmu:26365:Ceacam1|mmu:13653:Egr1|mmu:22187:Gm1821|mmu:14828:Hspa5|mmu:54683:Prdx5|mmu:99571:Gm30097|mmu:64136:Sdf2l1|mmu:15507:Gm9817|mmu:15507:Hsp25-ps1|mmu:52538:Acaa2|mmu:12017:Bag1|mmu:11668:Aldh1a1|mmu:14775:Gpx1|mmu:12282:Hyou1|mmu:12257:Tspo|mmu:12759:Clu|mmu:74126:Syvn1|mmu:18102:Nme1|mmu:22027:1810014B01Rik|mmu:15507:Hspb1|mmu:276770:Eif5a|mmu:56338:Txnip|mmu:18453:P4hb|mmu:16324:Inhbb|m…	http://amigo.geneontology.org/amigo/term/GO:0043067
oxidoreductase activity, acting on a heme group of donors	molecular_function	GO:0016675	3	28	8.06	0.00913512	0.135702	mmu:12858:Cox5a|mmu:20463:Cox7a2l|mmu:17992:Ndufa4	http://amigo.geneontology.org/amigo/term/GO:0016675
triglyceride metabolic process	biological_process	GO:0006641	5	86	4.37	0.0091547	0.135702	mmu:13106:Cyp2e1|mmu:14775:Gpx1|mmu:14245:Lpin1|mmu:13167:Dbi|mmu:67758:Aadac	http://amigo.geneontology.org/amigo/term/GO:0006641
carboxylic ester hydrolase activity	molecular_function	GO:0052689	7	159	3.31	0.00918413	0.135702	mmu:213012:Gm15591|mmu:67477:Gm10392|mmu:67758:Aadac|mmu:26897:Acot1|mmu:67477:Abhd15|mmu:77583:Notumos|mmu:18979:Pon1	http://amigo.geneontology.org/amigo/term/GO:0052689
macromolecule catabolic process	biological_process	GO:0009057	22	877	1.89	0.00931434	0.137104	mmu:26365:Ceacam1|mmu:19173:Psmb5|mmu:22187:Gm1821|mmu:14828:Hspa5|mmu:64136:Sdf2l1|mmu:18521:Gm27406|mmu:23997:Psmd13|mmu:269037:Gm10532|mmu:77583:Notumos|mmu:70377:Derl3|mmu:14775:Gpx1|mmu:12759:Clu|mmu:74126:Syvn1|mmu:22027:1810014B01Rik|mmu:67923:9430037G07Rik|mmu:13649:Egfr|mmu:26442:Psma5|mmu:13039:Ctsl|mmu:27362:Dnajb9|mmu:19167:Gm13835|mmu:19173:Mir686|mmu:20682:Sox9	http://amigo.geneontology.org/amigo/term/GO:0009057
endoplasmic reticulum membrane	cellular_component	GO:0005789	12	377	2.39	0.00951495	0.139529	mmu:67758:Aadac|mmu:74126:Syvn1|mmu:67442:Gm45053|mmu:22027:1810014B01Rik|mmu:14229:Fkbp5|mmu:14828:Hspa5|mmu:13106:Cyp2e1|mmu:18700:Piga|mmu:70377:Derl3|mmu:64136:Sdf2l1|mmu:236792:Mmgt1|mmu:14231:Fkbp7	http://amigo.geneontology.org/amigo/term/GO:0005789
ribonucleoside biosynthetic process	biological_process	GO:0042455	5	87	4.32	0.00957182	0.139835	mmu:18102:Nme1|mmu:228033:Atp5g3|mmu:11950:Atp5f1|mmu:11949:Atp5c1|mmu:67942:Gm10175	http://amigo.geneontology.org/amigo/term/GO:0042455
identical protein binding	molecular_function	GO:0042802	27	1149	1.77	0.00964948	0.140442	mmu:26365:Ceacam1|mmu:20702:Serpina1c|mmu:53381:Prdx4|mmu:18242:Oat|mmu:99571:Gm30097|mmu:18639:Pfkfb1|mmu:66422:Dctpp1|mmu:66310:Dpy30|mmu:15507:Gm9817|mmu:15507:Hsp25-ps1|mmu:71670:Acy3|mmu:30059:Timm10|mmu:14121:Fbp1|mmu:11668:Aldh1a1|mmu:11532:Adh5|mmu:20700:Serpina1a|mmu:20700:Gm8893|mmu:18102:Nme1|mmu:15507:Hspb1|mmu:20703:Serpina1d|mmu:18979:Pon1|mmu:76238:Grhpr|mmu:16324:Inhbb|mmu:13649:E…	http://amigo.geneontology.org/amigo/term/GO:0042802
regulation of epithelial cell proliferation	biological_process	GO:0050678	10	287	2.62	0.00971691	0.140895	mmu:20317:Serpinf1|mmu:26365:Ceacam1|mmu:13649:Egfr|mmu:56373:Cpb2|mmu:13039:Ctsl|mmu:18102:Nme1|mmu:13123:Cyp7b1|mmu:14775:Gpx1|mmu:20682:Sox9|mmu:319430:C5ar2	http://amigo.geneontology.org/amigo/term/GO:0050678
cytoplasm	cellular_component	GO:0005737	154	8926	1.3	0.00975768	0.14096	mmu:19173:Psmb5|mmu:20091:Rps3a1|mmu:14148:Fdx1|mmu:320415:Gchfr|mmu:14828:Hspa5|mmu:11949:Atp5c1|mmu:13056:Cyb561|mmu:211389:Suox|mmu:74147:Ehhadh|mmu:14231:Fkbp7|mmu:11522:Gm16559|mmu:227613:Tubb4b|mmu:67308:Mrpl46|mmu:23997:Psmd13|mmu:16324:Inhbb|mmu:378462:Morn2|mmu:30059:Timm10|mmu:66422:Dctpp1|mmu:30935:Tor3a|mmu:108012:Ap1s2|mmu:12282:Hyou1|mmu:69574:Cmbl|mmu:12257:Tspo|mmu:16828:Ldha|mmu:…	http://amigo.geneontology.org/amigo/term/GO:0005737
selenium binding	molecular_function	GO:0008430	2	9	16.71	0.00985873	0.140981	mmu:20342:Selenbp2|mmu:20363:Selenop	http://amigo.geneontology.org/amigo/term/GO:0008430
fructose metabolic process	biological_process	GO:0006000	2	9	16.71	0.00985873	0.140981	mmu:18639:Pfkfb1|mmu:14121:Fbp1	http://amigo.geneontology.org/amigo/term/GO:0006000
odorant binding	molecular_function	GO:0005549	4	56	5.37	0.00996032	0.140981	mmu:381530:Mup-ps19|mmu:381530:Mup20|mmu:17842:Mup3|mmu:100039206:Mup17	http://amigo.geneontology.org/amigo/term/GO:0005549
alcohol catabolic process	biological_process	GO:0046164	3	29	7.78	0.00997675	0.140981	mmu:11532:Adh5|mmu:11522:Gm16559|mmu:21991:RP24-63K13.5	http://amigo.geneontology.org/amigo/term/GO:0046164
steroid dehydrogenase activity, acting on the CH-CH group of donors	molecular_function	GO:0033765	3	29	7.78	0.00997675	0.140981	mmu:83702:Akr1c6|mmu:78925:Srd5a1|mmu:11532:Adh5	http://amigo.geneontology.org/amigo/term/GO:0033765
cytoplasmic sequestering of protein	biological_process	GO:0051220	3	29	7.78	0.00997675	0.140981	mmu:12257:Tspo|mmu:14828:Hspa5|mmu:378425:Nlrp12	http://amigo.geneontology.org/amigo/term/GO:0051220
cellular protein metabolic process	biological_process	GO:0044267	70	3670	1.43	0.0102355	0.144113	mmu:66223:Mrpl35|mmu:19173:Psmb5|mmu:20091:Rps3a1|mmu:19035:Ppib|mmu:13653:Egr1|mmu:26365:Ceacam1|mmu:20702:Serpina1c|mmu:66448:Mrpl20|mmu:18002:Nedd8|mmu:22187:Gm1821|mmu:66973:Mrps18b|mmu:18682:Phkg1|mmu:99571:Gm30097|mmu:105171:Arrdc3|mmu:64136:Sdf2l1|mmu:17993:Ndufs4|mmu:18521:Gm27406|mmu:15507:Gm9817|mmu:23997:Psmd13|mmu:56373:Cpb2|mmu:15507:Hsp25-ps1|mmu:27362:Dnajb9|mmu:74147:Ehhadh|mmu:66…	http://amigo.geneontology.org/amigo/term/GO:0044267
nucleoside biosynthetic process	biological_process	GO:0009163	5	89	4.22	0.0104449	0.14653	mmu:18102:Nme1|mmu:228033:Atp5g3|mmu:11950:Atp5f1|mmu:11949:Atp5c1|mmu:67942:Gm10175	http://amigo.geneontology.org/amigo/term/GO:0009163
cellular lipid catabolic process	biological_process	GO:0044242	7	164	3.21	0.0106962	0.149516	mmu:67758:Aadac|mmu:52538:Acaa2|mmu:110842:Etfa|mmu:14245:Lpin1|mmu:74147:Ehhadh|mmu:100705:Acacb|mmu:13167:Dbi	http://amigo.geneontology.org/amigo/term/GO:0044242
apoptotic signaling pathway	biological_process	GO:0097190	15	529	2.13	0.0108215	0.150725	mmu:15507:Gm9817|mmu:99571:Fgg|mmu:15507:Hsp25-ps1|mmu:12759:Clu|mmu:52538:Acaa2|mmu:15507:Hspb1|mmu:74126:Syvn1|mmu:22187:Gm1821|mmu:16691:Krt8|mmu:99571:Gm30097|mmu:14775:Gpx1|mmu:21987:Tpd52l1|mmu:18453:P4hb|mmu:12282:Hyou1|mmu:16324:Inhbb	http://amigo.geneontology.org/amigo/term/GO:0097190
peptidyl-proline modification	biological_process	GO:0018208	3	30	7.52	0.0108619	0.150748	mmu:19035:Ppib|mmu:18453:P4hb|mmu:14229:Fkbp5	http://amigo.geneontology.org/amigo/term/GO:0018208
cation-transporting ATPase activity	molecular_function	GO:0019829	4	58	5.19	0.0111485	0.153085	mmu:228033:Atp5g3|mmu:11950:Atp5f1|mmu:11949:Atp5c1|mmu:67942:Gm10175	http://amigo.geneontology.org/amigo/term/GO:0019829
purine ribonucleoside monophosphate biosynthetic process	biological_process	GO:0009168	4	58	5.19	0.0111485	0.153085	mmu:228033:Atp5g3|mmu:11950:Atp5f1|mmu:11949:Atp5c1|mmu:67942:Gm10175	http://amigo.geneontology.org/amigo/term/GO:0009168
purine nucleoside monophosphate biosynthetic process	biological_process	GO:0009127	4	58	5.19	0.0111485	0.153085	mmu:228033:Atp5g3|mmu:11950:Atp5f1|mmu:11949:Atp5c1|mmu:67942:Gm10175	http://amigo.geneontology.org/amigo/term/GO:0009127
glycosyl compound biosynthetic process	biological_process	GO:1901659	5	91	4.13	0.0113708	0.155042	mmu:18102:Nme1|mmu:228033:Atp5g3|mmu:11950:Atp5f1|mmu:11949:Atp5c1|mmu:67942:Gm10175	http://amigo.geneontology.org/amigo/term/GO:1901659
blood microparticle	cellular_component	GO:0072562	5	91	4.13	0.0113708	0.155042	mmu:12262:C1qc|mmu:18979:Pon1|mmu:99571:Gm30097|mmu:12759:Clu|mmu:99571:Fgg	http://amigo.geneontology.org/amigo/term/GO:0072562
negative regulation of fatty acid oxidation	biological_process	GO:0046322	2	10	15.04	0.0117215	0.155323	mmu:13167:Dbi|mmu:100705:Acacb	http://amigo.geneontology.org/amigo/term/GO:0046322
estradiol 17-beta-dehydrogenase activity	molecular_function	GO:0004303	2	10	15.04	0.0117215	0.155323	mmu:83702:Akr1c6|mmu:15490:Hsd17b7	http://amigo.geneontology.org/amigo/term/GO:0004303
epithelial cell proliferation involved in prostate gland development	biological_process	GO:0060767	2	10	15.04	0.0117215	0.155323	mmu:20317:Serpinf1|mmu:20682:Sox9	http://amigo.geneontology.org/amigo/term/GO:0060767
4-hydroxyproline metabolic process	biological_process	GO:0019471	2	10	15.04	0.0117215	0.155323	mmu:53381:Prdx4|mmu:18453:P4hb	http://amigo.geneontology.org/amigo/term/GO:0019471
positive regulation of heterotypic cell-cell adhesion	biological_process	GO:0034116	2	10	15.04	0.0117215	0.155323	mmu:99571:Fgg|mmu:99571:Gm30097	http://amigo.geneontology.org/amigo/term/GO:0034116
olfactory behavior	biological_process	GO:0042048	2	10	15.04	0.0117215	0.155323	mmu:381530:Mup-ps19|mmu:381530:Mup20	http://amigo.geneontology.org/amigo/term/GO:0042048
ATPase coupled ion transmembrane transporter activity	molecular_function	GO:0042625	4	59	5.1	0.0117753	0.155323	mmu:228033:Atp5g3|mmu:11950:Atp5f1|mmu:11949:Atp5c1|mmu:67942:Gm10175	http://amigo.geneontology.org/amigo/term/GO:0042625
NADH dehydrogenase (quinone) activity	molecular_function	GO:0050136	3	31	7.28	0.0117911	0.155323	mmu:72900:Ndufv2|mmu:17993:Ndufs4|mmu:17992:Ndufa4	http://amigo.geneontology.org/amigo/term/GO:0050136
regulation of platelet activation	biological_process	GO:0010543	3	31	7.28	0.0117911	0.155323	mmu:26365:Ceacam1|mmu:99571:Fgg|mmu:99571:Gm30097	http://amigo.geneontology.org/amigo/term/GO:0010543
NADH dehydrogenase (ubiquinone) activity	molecular_function	GO:0008137	3	31	7.28	0.0117911	0.155323	mmu:72900:Ndufv2|mmu:17993:Ndufs4|mmu:17992:Ndufa4	http://amigo.geneontology.org/amigo/term/GO:0008137
peptide biosynthetic process	biological_process	GO:0043043	15	535	2.11	0.0118523	0.155601	mmu:18521:Gm27406|mmu:66223:Mrpl35|mmu:13649:Egfr|mmu:20091:Rps3a1|mmu:269037:Gm10532|mmu:108112:Eif4ebp3|mmu:66973:Gm13552|mmu:276770:Eif5a|mmu:66973:Mrps18b|mmu:52530:Nhp2|mmu:94065:Mrpl34|mmu:69955:Fars2|mmu:234384:Mpv17l2|mmu:66448:Mrpl20|mmu:67891:Rpl4	http://amigo.geneontology.org/amigo/term/GO:0043043
steroid biosynthetic process	biological_process	GO:0006694	6	129	3.5	0.0120992	0.158308	mmu:12257:Tspo|mmu:14148:Fdx1|mmu:13123:Cyp7b1|mmu:78925:Srd5a1|mmu:15490:Hsd17b7|mmu:83702:Akr1c6	http://amigo.geneontology.org/amigo/term/GO:0006694
intrinsic apoptotic signaling pathway	biological_process	GO:0097193	9	253	2.67	0.0121921	0.158988	mmu:15507:Gm9817|mmu:15507:Hsp25-ps1|mmu:12759:Clu|mmu:74126:Syvn1|mmu:15507:Hspb1|mmu:22187:Gm1821|mmu:14775:Gpx1|mmu:18453:P4hb|mmu:12282:Hyou1	http://amigo.geneontology.org/amigo/term/GO:0097193
negative regulation of protein metabolic process	biological_process	GO:0051248	21	848	1.86	0.0123388	0.159869	mmu:12257:Tspo|mmu:26365:Ceacam1|mmu:13649:Egfr|mmu:15507:Gm9817|mmu:56373:Cpb2|mmu:15507:Hsp25-ps1|mmu:12759:Clu|mmu:12017:Bag1|mmu:15507:Hspb1|mmu:20702:Serpina1c|mmu:378425:Nlrp12|mmu:20703:Serpina1d|mmu:380780:Serpina11|mmu:380780:Gm28577|mmu:108112:Eif4ebp3|mmu:20700:Gm8893|mmu:14775:Gpx1|mmu:70377:Derl3|mmu:24066:Spry4|mmu:20700:Serpina1a|mmu:16324:Inhbb	http://amigo.geneontology.org/amigo/term/GO:0051248
regulation of cytokine biosynthetic process	biological_process	GO:0042035	5	93	4.04	0.0123511	0.159869	mmu:378425:Nlrp12|mmu:15507:Gm9817|mmu:15507:Hspb1|mmu:15507:Hsp25-ps1|mmu:16324:Inhbb	http://amigo.geneontology.org/amigo/term/GO:0042035
small ribosomal subunit	cellular_component	GO:0015935	4	60	5.01	0.0124242	0.159869	mmu:66973:Mrps18b|mmu:20091:Rps3a1|mmu:66973:Gm13552|mmu:64655:Mrps22	http://amigo.geneontology.org/amigo/term/GO:0015935
electron transport chain	biological_process	GO:0022900	4	60	5.01	0.0124242	0.159869	mmu:12858:Cox5a|mmu:72900:Ndufv2|mmu:17993:Ndufs4|mmu:13056:Cyb561	http://amigo.geneontology.org/amigo/term/GO:0022900
protein exit from endoplasmic reticulum	biological_process	GO:0032527	3	32	7.05	0.0127646	0.162633	mmu:70377:Derl3|mmu:22027:1810014B01Rik|mmu:74126:Syvn1	http://amigo.geneontology.org/amigo/term/GO:0032527
NADP metabolic process	biological_process	GO:0006739	3	32	7.05	0.0127646	0.162633	mmu:67993:Nudt12os|mmu:14148:Fdx1|mmu:21991:RP24-63K13.5	http://amigo.geneontology.org/amigo/term/GO:0006739
NADH dehydrogenase activity	molecular_function	GO:0003954	3	32	7.05	0.0127646	0.162633	mmu:72900:Ndufv2|mmu:17993:Ndufs4|mmu:17992:Ndufa4	http://amigo.geneontology.org/amigo/term/GO:0003954
fatty acid oxidation	biological_process	GO:0019395	5	94	4	0.012862	0.163339	mmu:110842:Etfa|mmu:74147:Ehhadh|mmu:13167:Dbi|mmu:100705:Acacb|mmu:52538:Acaa2	http://amigo.geneontology.org/amigo/term/GO:0019395
oxidoreduction coenzyme metabolic process	biological_process	GO:0006733	6	131	3.44	0.0129343	0.163723	mmu:16828:Ldha|mmu:14148:Fdx1|mmu:14121:Fbp1|mmu:67993:Nudt12os|mmu:21991:RP24-63K13.5|mmu:17449:Mdh1	http://amigo.geneontology.org/amigo/term/GO:0006733
ribonucleoside monophosphate biosynthetic process	biological_process	GO:0009156	4	61	4.93	0.0130955	0.165225	mmu:228033:Atp5g3|mmu:11950:Atp5f1|mmu:11949:Atp5c1|mmu:67942:Gm10175	http://amigo.geneontology.org/amigo/term/GO:0009156
monooxygenase activity	molecular_function	GO:0004497	5	95	3.96	0.013387	0.168356	mmu:13106:Cyp2e1|mmu:13124:Cyp8b1|mmu:13101:Cyp2d10|mmu:14148:Fdx1|mmu:13123:Cyp7b1	http://amigo.geneontology.org/amigo/term/GO:0004497
peroxiredoxin activity	molecular_function	GO:0051920	2	11	13.67	0.0137253	0.169816	mmu:53381:Prdx4|mmu:54683:Prdx5	http://amigo.geneontology.org/amigo/term/GO:0051920
modulation by host of viral genome replication	biological_process	GO:0044827	2	11	13.67	0.0137253	0.169816	mmu:26365:Ceacam1|mmu:19035:Ppib	http://amigo.geneontology.org/amigo/term/GO:0044827
positive regulation by host of viral process	biological_process	GO:0044794	2	11	13.67	0.0137253	0.169816	mmu:26365:Ceacam1|mmu:19035:Ppib	http://amigo.geneontology.org/amigo/term/GO:0044794
cytoplasmic ubiquitin ligase complex	cellular_component	GO:0000153	2	11	13.67	0.0137253	0.169816	mmu:67923:9430037G07Rik|mmu:74126:Syvn1	http://amigo.geneontology.org/amigo/term/GO:0000153
regulation of beta-amyloid formation	biological_process	GO:1902003	2	11	13.67	0.0137253	0.169816	mmu:68581:Tmed10|mmu:12759:Clu	http://amigo.geneontology.org/amigo/term/GO:1902003
cellular response to vascular endothelial growth factor stimulus	biological_process	GO:0035924	3	33	6.84	0.0137826	0.169816	mmu:15507:Gm9817|mmu:15507:Hspb1|mmu:15507:Hsp25-ps1	http://amigo.geneontology.org/amigo/term/GO:0035924
regulation of response to wounding	biological_process	GO:1903034	6	133	3.39	0.013809	0.169816	mmu:71145:Scara5|mmu:26365:Ceacam1|mmu:56373:Cpb2|mmu:99571:Fgg|mmu:21824:Thbd|mmu:99571:Gm30097	http://amigo.geneontology.org/amigo/term/GO:1903034
lipid oxidation	biological_process	GO:0034440	5	96	3.92	0.0139263	0.170718	mmu:110842:Etfa|mmu:74147:Ehhadh|mmu:13167:Dbi|mmu:100705:Acacb|mmu:52538:Acaa2	http://amigo.geneontology.org/amigo/term/GO:0034440
regulation of cell death	biological_process	GO:0010941	30	1358	1.66	0.0144001	0.175971	mmu:12257:Tspo|mmu:13653:Egr1|mmu:26365:Ceacam1|mmu:22187:Gm1821|mmu:14828:Hspa5|mmu:54683:Prdx5|mmu:99571:Gm30097|mmu:64136:Sdf2l1|mmu:15507:Gm9817|mmu:15507:Hsp25-ps1|mmu:52538:Acaa2|mmu:12017:Bag1|mmu:11668:Aldh1a1|mmu:14775:Gpx1|mmu:12282:Hyou1|mmu:20317:Serpinf1|mmu:12759:Clu|mmu:74126:Syvn1|mmu:18102:Nme1|mmu:22027:1810014B01Rik|mmu:15507:Hspb1|mmu:276770:Eif5a|mmu:56338:Txnip|mmu:18453:P4h…	http://amigo.geneontology.org/amigo/term/GO:0010941
acylglycerol metabolic process	biological_process	GO:0006639	5	97	3.88	0.0144799	0.176392	mmu:13106:Cyp2e1|mmu:14775:Gpx1|mmu:14245:Lpin1|mmu:13167:Dbi|mmu:67758:Aadac	http://amigo.geneontology.org/amigo/term/GO:0006639
reactive oxygen species metabolic process	biological_process	GO:0072593	8	217	2.77	0.0145529	0.176726	mmu:12257:Tspo|mmu:13649:Egfr|mmu:12759:Clu|mmu:276770:Eif5a|mmu:53381:Prdx4|mmu:54683:Prdx5|mmu:14775:Gpx1|mmu:17993:Ndufs4	http://amigo.geneontology.org/amigo/term/GO:0072593
negative regulation of response to endoplasmic reticulum stress	biological_process	GO:1903573	3	34	6.63	0.0148455	0.17916	mmu:70377:Derl3|mmu:12282:Hyou1|mmu:74126:Syvn1	http://amigo.geneontology.org/amigo/term/GO:1903573
peptidyl-prolyl cis-trans isomerase activity	molecular_function	GO:0003755	3	34	6.63	0.0148455	0.17916	mmu:19035:Ppib|mmu:14229:Fkbp5|mmu:14231:Fkbp7	http://amigo.geneontology.org/amigo/term/GO:0003755
protein localization to mitochondrion	biological_process	GO:0070585	6	136	3.32	0.015197	0.1823	mmu:12257:Tspo|mmu:12017:Bag1|mmu:30059:Timm10|mmu:66541:Immp1l|mmu:66169:Tomm7|mmu:319713:Ablim3	http://amigo.geneontology.org/amigo/term/GO:0070585
nucleoside monophosphate biosynthetic process	biological_process	GO:0009124	4	64	4.7	0.0152464	0.1823	mmu:228033:Atp5g3|mmu:11950:Atp5f1|mmu:11949:Atp5c1|mmu:67942:Gm10175	http://amigo.geneontology.org/amigo/term/GO:0009124
positive regulation of tumor necrosis factor production	biological_process	GO:0032760	4	64	4.7	0.0152464	0.1823	mmu:15507:Gm9817|mmu:15507:Hspb1|mmu:15507:Hsp25-ps1|mmu:12759:Clu	http://amigo.geneontology.org/amigo/term/GO:0032760
neutral lipid metabolic process	biological_process	GO:0006638	5	99	3.8	0.0156311	0.185714	mmu:13106:Cyp2e1|mmu:14775:Gpx1|mmu:14245:Lpin1|mmu:13167:Dbi|mmu:67758:Aadac	http://amigo.geneontology.org/amigo/term/GO:0006638
hydrolase activity, acting on ester bonds	molecular_function	GO:0016788	17	658	1.94	0.0158567	0.185714	mmu:213012:Gm15591|mmu:67477:Gm10392|mmu:71670:Acy3|mmu:26897:Acot1|mmu:67732:Iah1|mmu:18102:Nme1|mmu:14121:Fbp1|mmu:67477:Abhd15|mmu:77583:Notumos|mmu:18979:Pon1|mmu:18639:Pfkfb1|mmu:56734:Tulp2|mmu:68021:Bphl|mmu:14245:Lpin1|mmu:68695:Gm18310|mmu:69574:Cmbl|mmu:67758:Aadac	http://amigo.geneontology.org/amigo/term/GO:0016788
folic acid binding	molecular_function	GO:0005542	2	12	12.53	0.0158658	0.185714	mmu:52466:Slc46a1|mmu:192166:Sardh	http://amigo.geneontology.org/amigo/term/GO:0005542
glycoside metabolic process	biological_process	GO:0016137	2	12	12.53	0.0158658	0.185714	mmu:83702:Akr1c6|mmu:213012:Gm15591	http://amigo.geneontology.org/amigo/term/GO:0016137
mitochondrial respiratory chain complex IV	cellular_component	GO:0005751	2	12	12.53	0.0158658	0.185714	mmu:12858:Cox5a|mmu:17992:Ndufa4	http://amigo.geneontology.org/amigo/term/GO:0005751
beta-amyloid formation	biological_process	GO:0034205	2	12	12.53	0.0158658	0.185714	mmu:68581:Tmed10|mmu:12759:Clu	http://amigo.geneontology.org/amigo/term/GO:0034205
glial cell proliferation	biological_process	GO:0014009	3	35	6.44	0.0159534	0.185714	mmu:12257:Tspo|mmu:13167:Dbi|mmu:12759:Clu	http://amigo.geneontology.org/amigo/term/GO:0014009
NAD metabolic process	biological_process	GO:0019674	3	35	6.44	0.0159534	0.185714	mmu:67993:Nudt12os|mmu:17449:Mdh1|mmu:16828:Ldha	http://amigo.geneontology.org/amigo/term/GO:0019674
reactive nitrogen species metabolic process	biological_process	GO:2001057	4	65	4.63	0.0160098	0.185714	mmu:12257:Tspo|mmu:13649:Egfr|mmu:12759:Clu|mmu:211389:Suox	http://amigo.geneontology.org/amigo/term/GO:2001057
positive regulation of tumor necrosis factor superfamily cytokine production	biological_process	GO:1903557	4	65	4.63	0.0160098	0.185714	mmu:15507:Gm9817|mmu:15507:Hspb1|mmu:15507:Hsp25-ps1|mmu:12759:Clu	http://amigo.geneontology.org/amigo/term/GO:1903557
ubiquitin-dependent protein catabolic process	biological_process	GO:0006511	13	456	2.14	0.0161793	0.187121	mmu:18521:Gm27406|mmu:19173:Psmb5|mmu:23997:Psmd13|mmu:26442:Psma5|mmu:12759:Clu|mmu:74126:Syvn1|mmu:22027:1810014B01Rik|mmu:67923:9430037G07Rik|mmu:27362:Dnajb9|mmu:19167:Gm13835|mmu:19173:Mir686|mmu:70377:Derl3|mmu:64136:Sdf2l1	http://amigo.geneontology.org/amigo/term/GO:0006511
cellular macromolecule catabolic process	biological_process	GO:0044265	18	716	1.89	0.0169903	0.195918	mmu:18521:Gm27406|mmu:19173:Psmb5|mmu:23997:Psmd13|mmu:26442:Psma5|mmu:12759:Clu|mmu:13039:Ctsl|mmu:22027:1810014B01Rik|mmu:74126:Syvn1|mmu:67923:9430037G07Rik|mmu:22187:Gm1821|mmu:14828:Hspa5|mmu:27362:Dnajb9|mmu:19167:Gm13835|mmu:19173:Mir686|mmu:269037:Gm10532|mmu:70377:Derl3|mmu:64136:Sdf2l1|mmu:14775:Gpx1	http://amigo.geneontology.org/amigo/term/GO:0044265
cis-trans isomerase activity	molecular_function	GO:0016859	3	36	6.27	0.0171065	0.196674	mmu:19035:Ppib|mmu:14229:Fkbp5|mmu:14231:Fkbp7	http://amigo.geneontology.org/amigo/term/GO:0016859
endothelial cell migration	biological_process	GO:0043542	6	140	3.22	0.017194	0.197097	mmu:20317:Serpinf1|mmu:26365:Ceacam1|mmu:15507:Gm9817|mmu:15507:Hsp25-ps1|mmu:15507:Hspb1|mmu:14775:Gpx1	http://amigo.geneontology.org/amigo/term/GO:0043542
response to oxidative stress	biological_process	GO:0006979	10	316	2.38	0.0175483	0.199482	mmu:11668:Aldh1a1|mmu:19173:Psmb5|mmu:15507:Hsp25-ps1|mmu:15507:Hspb1|mmu:15507:Gm9817|mmu:54683:Prdx5|mmu:56338:Txnip|mmu:19173:Mir686|mmu:14775:Gpx1|mmu:18453:P4hb	http://amigo.geneontology.org/amigo/term/GO:0006979
unfolded protein binding	molecular_function	GO:0051082	4	67	4.49	0.0176074	0.199482	mmu:14828:Hspa5|mmu:22027:1810014B01Rik|mmu:74126:Syvn1|mmu:67838:Dnajb11	http://amigo.geneontology.org/amigo/term/GO:0051082
protein homotetramerization	biological_process	GO:0051289	4	67	4.49	0.0176074	0.199482	mmu:66422:Dctpp1|mmu:100705:Acacb|mmu:11668:Aldh1a1|mmu:14121:Fbp1	http://amigo.geneontology.org/amigo/term/GO:0051289
antioxidant activity	molecular_function	GO:0016209	4	67	4.49	0.0176074	0.199482	mmu:53381:Prdx4|mmu:14775:Gpx1|mmu:54683:Prdx5|mmu:14873:Gsto1	http://amigo.geneontology.org/amigo/term/GO:0016209
negative regulation of intracellular signal transduction	biological_process	GO:1902532	12	413	2.18	0.0178709	0.201511	mmu:26365:Ceacam1|mmu:15507:Gm9817|mmu:15507:Hsp25-ps1|mmu:12759:Clu|mmu:74126:Syvn1|mmu:15507:Hspb1|mmu:378425:Nlrp12|mmu:14873:Gsto1|mmu:14121:Fbp1|mmu:24066:Spry4|mmu:14775:Gpx1|mmu:12282:Hyou1	http://amigo.geneontology.org/amigo/term/GO:1902532
learning or memory	biological_process	GO:0007611	8	226	2.66	0.0179757	0.201511	mmu:20317:Serpinf1|mmu:13649:Egfr|mmu:381530:Mup20|mmu:13167:Dbi|mmu:13653:Egr1|mmu:381530:Mup-ps19|mmu:13123:Cyp7b1|mmu:108012:Ap1s2	http://amigo.geneontology.org/amigo/term/GO:0007611
regulation of endothelial cell migration	biological_process	GO:0010594	5	103	3.65	0.0181127	0.201511	mmu:20317:Serpinf1|mmu:26365:Ceacam1|mmu:15507:Gm9817|mmu:15507:Hspb1|mmu:15507:Hsp25-ps1	http://amigo.geneontology.org/amigo/term/GO:0010594
respiratory chain complex IV	cellular_component	GO:0045277	2	13	11.57	0.0181387	0.201511	mmu:12858:Cox5a|mmu:17992:Ndufa4	http://amigo.geneontology.org/amigo/term/GO:0045277
aldehyde biosynthetic process	biological_process	GO:0046184	2	13	11.57	0.0181387	0.201511	mmu:11522:Gm16559|mmu:21991:RP24-63K13.5	http://amigo.geneontology.org/amigo/term/GO:0046184
regulation of amyloid precursor protein catabolic process	biological_process	GO:1902991	2	13	11.57	0.0181387	0.201511	mmu:68581:Tmed10|mmu:12759:Clu	http://amigo.geneontology.org/amigo/term/GO:1902991
inorganic cation transmembrane transporter activity	molecular_function	GO:0022890	12	414	2.18	0.0181629	0.201511	mmu:228033:Atp5g3|mmu:11950:Atp5f1|mmu:52466:Slc46a1|mmu:12858:Cox5a|mmu:338365:Slc41a2|mmu:236792:Mmgt1|mmu:226781:Gm2061|mmu:11949:Atp5c1|mmu:20511:Gm13872|mmu:17992:Ndufa4|mmu:67942:Gm10175|mmu:20463:Cox7a2l	http://amigo.geneontology.org/amigo/term/GO:0022890
modification-dependent protein catabolic process	biological_process	GO:0019941	13	464	2.11	0.0182997	0.201511	mmu:18521:Gm27406|mmu:19173:Psmb5|mmu:23997:Psmd13|mmu:26442:Psma5|mmu:12759:Clu|mmu:74126:Syvn1|mmu:22027:1810014B01Rik|mmu:67923:9430037G07Rik|mmu:27362:Dnajb9|mmu:19167:Gm13835|mmu:19173:Mir686|mmu:70377:Derl3|mmu:64136:Sdf2l1	http://amigo.geneontology.org/amigo/term/GO:0019941
zymogen activation	biological_process	GO:0031638	3	37	6.1	0.018305	0.201511	mmu:56373:Cpb2|mmu:99571:Fgg|mmu:99571:Gm30097	http://amigo.geneontology.org/amigo/term/GO:0031638
peroxidase activity	molecular_function	GO:0004601	3	37	6.1	0.018305	0.201511	mmu:53381:Prdx4|mmu:14775:Gpx1|mmu:54683:Prdx5	http://amigo.geneontology.org/amigo/term/GO:0004601
cellular hormone metabolic process	biological_process	GO:0034754	4	68	4.42	0.018442	0.202446	mmu:67442:Gm45053|mmu:11668:Aldh1a1|mmu:78925:Srd5a1|mmu:11522:Gm16559	http://amigo.geneontology.org/amigo/term/GO:0034754
cytokine biosynthetic process	biological_process	GO:0042089	5	104	3.61	0.0187713	0.204926	mmu:378425:Nlrp12|mmu:15507:Gm9817|mmu:15507:Hspb1|mmu:15507:Hsp25-ps1|mmu:16324:Inhbb	http://amigo.geneontology.org/amigo/term/GO:0042089
proteolysis	biological_process	GO:0006508	29	1332	1.64	0.0187734	0.204926	mmu:19173:Psmb5|mmu:20702:Serpina1c|mmu:22187:Gm1821|mmu:14828:Hspa5|mmu:99571:Gm30097|mmu:64136:Sdf2l1|mmu:170725:Capn8|mmu:18521:Gm27406|mmu:23997:Psmd13|mmu:56373:Cpb2|mmu:27362:Dnajb9|mmu:66541:Immp1l|mmu:20700:Gm8893|mmu:70377:Derl3|mmu:14775:Gpx1|mmu:20700:Serpina1a|mmu:12759:Clu|mmu:74126:Syvn1|mmu:22027:1810014B01Rik|mmu:20703:Serpina1d|mmu:67923:9430037G07Rik|mmu:380780:Gm28577|mmu:26442…	http://amigo.geneontology.org/amigo/term/GO:0006508
steroid metabolic process	biological_process	GO:0008202	8	229	2.63	0.0192349	0.209375	mmu:12257:Tspo|mmu:13106:Cyp2e1|mmu:15490:Hsd17b7|mmu:14148:Fdx1|mmu:13123:Cyp7b1|mmu:78925:Srd5a1|mmu:18979:Pon1|mmu:83702:Akr1c6	http://amigo.geneontology.org/amigo/term/GO:0008202
regulation of interleukin-1 beta production	biological_process	GO:0032651	3	38	5.94	0.019549	0.2122	mmu:15507:Gm9817|mmu:15507:Hspb1|mmu:15507:Hsp25-ps1	http://amigo.geneontology.org/amigo/term/GO:0032651
negative regulation of peptidase activity	biological_process	GO:0010466	7	187	2.81	0.020032	0.216837	mmu:20702:Serpina1c|mmu:20703:Serpina1d|mmu:380780:Serpina11|mmu:380780:Gm28577|mmu:20700:Gm8893|mmu:14775:Gpx1|mmu:20700:Serpina1a	http://amigo.geneontology.org/amigo/term/GO:0010466
blood vessel endothelial cell migration	biological_process	GO:0043534	4	70	4.3	0.0201839	0.21727	mmu:14775:Gpx1|mmu:15507:Gm9817|mmu:15507:Hspb1|mmu:15507:Hsp25-ps1	http://amigo.geneontology.org/amigo/term/GO:0043534
protein N-linked glycosylation	biological_process	GO:0006487	4	70	4.3	0.0201839	0.21727	mmu:70377:Derl3|mmu:20700:Serpina1a|mmu:20700:Gm8893|mmu:74126:Syvn1	http://amigo.geneontology.org/amigo/term/GO:0006487
modification-dependent macromolecule catabolic process	biological_process	GO:0043632	13	471	2.08	0.0203212	0.217708	mmu:18521:Gm27406|mmu:19173:Psmb5|mmu:23997:Psmd13|mmu:26442:Psma5|mmu:12759:Clu|mmu:74126:Syvn1|mmu:22027:1810014B01Rik|mmu:67923:9430037G07Rik|mmu:27362:Dnajb9|mmu:19167:Gm13835|mmu:19173:Mir686|mmu:70377:Derl3|mmu:64136:Sdf2l1	http://amigo.geneontology.org/amigo/term/GO:0043632
organelle membrane	cellular_component	GO:0031090	30	1399	1.61	0.0203891	0.217708	mmu:228033:Atp5g3|mmu:11950:Atp5f1|mmu:320415:Gchfr|mmu:12858:Cox5a|mmu:26365:Ceacam1|mmu:14148:Fdx1|mmu:66169:Tomm7|mmu:234384:Mpv17l2|mmu:11949:Atp5c1|mmu:17993:Ndufs4|mmu:17992:Ndufa4|mmu:52538:Acaa2|mmu:72900:Ndufv2|mmu:66541:Immp1l|mmu:67442:Gm45053|mmu:21824:Thbd|mmu:67942:Gm10175|mmu:12257:Tspo|mmu:52585:Dhrs1|mmu:19301:Pxmp2|mmu:20463:Cox7a2l|mmu:18102:Nme1|mmu:56451:Suclg1|mmu:68581:Tmed…	http://amigo.geneontology.org/amigo/term/GO:0031090
NADPH binding	molecular_function	GO:0070402	2	14	10.74	0.02054	0.217708	mmu:76238:Grhpr|mmu:78925:Srd5a1	http://amigo.geneontology.org/amigo/term/GO:0070402
adherens junction	cellular_component	GO:0005912	15	574	1.96	0.0205401	0.217708	mmu:18521:Gm27406|mmu:26365:Ceacam1|mmu:13649:Egfr|mmu:19035:Ppib|mmu:15507:Hsp25-ps1|mmu:16828:Ldha|mmu:22027:1810014B01Rik|mmu:15507:Hspb1|mmu:15507:Gm9817|mmu:14828:Hspa5|mmu:67891:Rpl4|mmu:24066:Spry4|mmu:16763:Lad1|mmu:18453:P4hb|mmu:12282:Hyou1	http://amigo.geneontology.org/amigo/term/GO:0005912
monovalent inorganic cation transmembrane transporter activity	molecular_function	GO:0015077	9	278	2.43	0.0207243	0.217708	mmu:228033:Atp5g3|mmu:11950:Atp5f1|mmu:12858:Cox5a|mmu:52466:Slc46a1|mmu:11949:Atp5c1|mmu:20511:Gm13872|mmu:17992:Ndufa4|mmu:67942:Gm10175|mmu:20463:Cox7a2l	http://amigo.geneontology.org/amigo/term/GO:0015077
respiratory chain complex I	cellular_component	GO:0045271	3	39	5.78	0.0208385	0.217708	mmu:70316:Gm44986|mmu:72900:Ndufv2|mmu:17993:Ndufs4	http://amigo.geneontology.org/amigo/term/GO:0045271
NADH dehydrogenase complex	cellular_component	GO:0030964	3	39	5.78	0.0208385	0.217708	mmu:70316:Gm44986|mmu:72900:Ndufv2|mmu:17993:Ndufs4	http://amigo.geneontology.org/amigo/term/GO:0030964
mitochondrial respiratory chain complex I	cellular_component	GO:0005747	3	39	5.78	0.0208385	0.217708	mmu:70316:Gm44986|mmu:72900:Ndufv2|mmu:17993:Ndufs4	http://amigo.geneontology.org/amigo/term/GO:0005747
vascular endothelial growth factor receptor signaling pathway	biological_process	GO:0048010	3	39	5.78	0.0208385	0.217708	mmu:15507:Gm9817|mmu:15507:Hspb1|mmu:15507:Hsp25-ps1	http://amigo.geneontology.org/amigo/term/GO:0048010
organic hydroxy compound catabolic process	biological_process	GO:1901616	3	39	5.78	0.0208385	0.217708	mmu:11532:Adh5|mmu:11522:Gm16559|mmu:21991:RP24-63K13.5	http://amigo.geneontology.org/amigo/term/GO:1901616
cytokine metabolic process	biological_process	GO:0042107	5	107	3.51	0.0208408	0.217708	mmu:378425:Nlrp12|mmu:15507:Gm9817|mmu:15507:Hspb1|mmu:15507:Hsp25-ps1|mmu:16324:Inhbb	http://amigo.geneontology.org/amigo/term/GO:0042107
dicarboxylic acid metabolic process	biological_process	GO:0043648	4	71	4.24	0.0210914	0.219735	mmu:18242:Oat|mmu:56451:Suclg1|mmu:76238:Grhpr|mmu:17449:Mdh1	http://amigo.geneontology.org/amigo/term/GO:0043648
regulation of response to stress	biological_process	GO:0080134	23	1008	1.72	0.0212245	0.220531	mmu:26365:Ceacam1|mmu:99571:Gm30097|mmu:64136:Sdf2l1|mmu:18521:Gm27406|mmu:15507:Gm9817|mmu:56373:Cpb2|mmu:15507:Hsp25-ps1|mmu:21824:Thbd|mmu:70377:Derl3|mmu:14775:Gpx1|mmu:12282:Hyou1|mmu:20317:Serpinf1|mmu:12759:Clu|mmu:74126:Syvn1|mmu:15507:Hspb1|mmu:18453:P4hb|mmu:17449:Mdh1|mmu:71145:Scara5|mmu:13649:Egfr|mmu:99571:Fgg|mmu:378425:Nlrp12|mmu:21987:Tpd52l1|mmu:107976:Gm17130	http://amigo.geneontology.org/amigo/term/GO:0080134
heme binding	molecular_function	GO:0020037	5	108	3.48	0.0215624	0.223444	mmu:13106:Cyp2e1|mmu:13124:Cyp8b1|mmu:13101:Cyp2d10|mmu:13123:Cyp7b1|mmu:211389:Suox	http://amigo.geneontology.org/amigo/term/GO:0020037
chaperone binding	molecular_function	GO:0051087	4	72	4.18	0.0220236	0.225567	mmu:64136:Sdf2l1|mmu:30059:Timm10|mmu:12017:Bag1|mmu:74126:Syvn1	http://amigo.geneontology.org/amigo/term/GO:0051087
oxidoreductase activity, acting on peroxide as acceptor	molecular_function	GO:0016684	3	40	5.64	0.0221736	0.225567	mmu:53381:Prdx4|mmu:14775:Gpx1|mmu:54683:Prdx5	http://amigo.geneontology.org/amigo/term/GO:0016684
adipose tissue development	biological_process	GO:0060612	3	40	5.64	0.0221736	0.225567	mmu:105171:Arrdc3|mmu:108012:Ap1s2|mmu:22187:Gm1821	http://amigo.geneontology.org/amigo/term/GO:0060612
steroid dehydrogenase activity, acting on the CH-OH group of donors, NAD or NADP as acceptor	molecular_function	GO:0033764	3	40	5.64	0.0221736	0.225567	mmu:83702:Akr1c6|mmu:11532:Adh5|mmu:15490:Hsd17b7	http://amigo.geneontology.org/amigo/term/GO:0033764
oxidoreductase activity, acting on the aldehyde or oxo group of donors, NAD or NADP as acceptor	molecular_function	GO:0016620	3	40	5.64	0.0221736	0.225567	mmu:83702:Akr1c6|mmu:11668:Aldh1a1|mmu:11532:Adh5	http://amigo.geneontology.org/amigo/term/GO:0016620
negative regulation of myeloid leukocyte differentiation	biological_process	GO:0002762	3	40	5.64	0.0221736	0.225567	mmu:18102:Nme1|mmu:12262:C1qc|mmu:26365:Ceacam1	http://amigo.geneontology.org/amigo/term/GO:0002762
negative regulation of mitochondrion organization	biological_process	GO:0010823	3	40	5.64	0.0221736	0.225567	mmu:12257:Tspo|mmu:14775:Gpx1|mmu:52538:Acaa2	http://amigo.geneontology.org/amigo/term/GO:0010823
response to chemical	biological_process	GO:0042221	52	2722	1.44	0.0230444	0.232813	mmu:26365:Ceacam1|mmu:13653:Egr1|mmu:20702:Serpina1c|mmu:18002:Nedd8|mmu:11522:Gm16559|mmu:14828:Hspa5|mmu:54683:Prdx5|mmu:13123:Cyp7b1|mmu:99571:Gm30097|mmu:211389:Suox|mmu:64136:Sdf2l1|mmu:17993:Ndufs4|mmu:15507:Gm9817|mmu:99571:Fgg|mmu:15507:Hsp25-ps1|mmu:52538:Acaa2|mmu:381530:Mup-ps19|mmu:66107:Wfdc21|mmu:14121:Fbp1|mmu:16691:Krt8|mmu:20700:Gm8893|mmu:70377:Derl3|mmu:11532:Adh5|mmu:20700:Ser…	http://amigo.geneontology.org/amigo/term/GO:0042221
positive regulation of extracellular matrix organization	biological_process	GO:1903055	2	15	10.02	0.0230657	0.232813	mmu:20682:Sox9|mmu:56373:Cpb2	http://amigo.geneontology.org/amigo/term/GO:1903055
retinoic acid metabolic process	biological_process	GO:0042573	2	15	10.02	0.0230657	0.232813	mmu:11522:Gm16559|mmu:11668:Aldh1a1	http://amigo.geneontology.org/amigo/term/GO:0042573
positive regulation of vasoconstriction	biological_process	GO:0045907	3	41	5.5	0.0235543	0.237129	mmu:13649:Egfr|mmu:99571:Fgg|mmu:99571:Gm30097	http://amigo.geneontology.org/amigo/term/GO:0045907
oxidoreductase activity, acting on the CH-CH group of donors	molecular_function	GO:0016627	5	111	3.39	0.0238237	0.23892	mmu:67442:Gm45053|mmu:83702:Akr1c6|mmu:110842:Etfa|mmu:78925:Srd5a1|mmu:11532:Adh5	http://amigo.geneontology.org/amigo/term/GO:0016627
endomembrane system	cellular_component	GO:0012505	58	3095	1.41	0.0238552	0.23892	mmu:320415:Gchfr|mmu:13101:Cyp2d10|mmu:19035:Ppib|mmu:13167:Dbi|mmu:20702:Serpina1c|mmu:14828:Hspa5|mmu:18700:Piga|mmu:13123:Cyp7b1|mmu:99571:Gm30097|mmu:208647:Creb3l2|mmu:105171:Arrdc3|mmu:64136:Sdf2l1|mmu:170725:Capn8|mmu:14231:Fkbp7|mmu:66310:Dpy30|mmu:53381:Prdx4|mmu:13124:Cyp8b1|mmu:56786:Tmem9b|mmu:14349:Fv1|mmu:12793:Cnih1|mmu:20700:Gm8893|mmu:70377:Derl3|mmu:30935:Tor3a|mmu:20700:Serpina…	http://amigo.geneontology.org/amigo/term/GO:0012505
vitamin binding	molecular_function	GO:0019842	4	75	4.01	0.0249691	0.248795	mmu:21452:Tcn2|mmu:100705:Acacb|mmu:52466:Slc46a1|mmu:192166:Sardh	http://amigo.geneontology.org/amigo/term/GO:0019842
oxidoreductase activity, acting on NAD(P)H	molecular_function	GO:0016651	4	75	4.01	0.0249691	0.248795	mmu:83702:Akr1c6|mmu:72900:Ndufv2|mmu:17993:Ndufs4|mmu:17992:Ndufa4	http://amigo.geneontology.org/amigo/term/GO:0016651
cation transmembrane transporter activity	molecular_function	GO:0008324	13	486	2.01	0.0252094	0.250546	mmu:228033:Atp5g3|mmu:11950:Atp5f1|mmu:52466:Slc46a1|mmu:12858:Cox5a|mmu:338365:Slc41a2|mmu:236792:Mmgt1|mmu:212980:Gm29103|mmu:226781:Gm2061|mmu:11949:Atp5c1|mmu:20511:Gm13872|mmu:17992:Ndufa4|mmu:67942:Gm10175|mmu:20463:Cox7a2l	http://amigo.geneontology.org/amigo/term/GO:0008324
anchoring junction	cellular_component	GO:0070161	15	591	1.91	0.0255639	0.252951	mmu:18521:Gm27406|mmu:26365:Ceacam1|mmu:13649:Egfr|mmu:19035:Ppib|mmu:15507:Hsp25-ps1|mmu:16828:Ldha|mmu:22027:1810014B01Rik|mmu:15507:Hspb1|mmu:15507:Gm9817|mmu:14828:Hspa5|mmu:67891:Rpl4|mmu:24066:Spry4|mmu:16763:Lad1|mmu:18453:P4hb|mmu:12282:Hyou1	http://amigo.geneontology.org/amigo/term/GO:0070161
negative regulation of response to stimulus	biological_process	GO:0048585	26	1198	1.63	0.0257057	0.252951	mmu:26365:Ceacam1|mmu:13653:Egr1|mmu:14828:Hspa5|mmu:13123:Cyp7b1|mmu:99571:Gm30097|mmu:18521:Gm27406|mmu:15507:Gm9817|mmu:56373:Cpb2|mmu:15507:Hsp25-ps1|mmu:52538:Acaa2|mmu:14121:Fbp1|mmu:21824:Thbd|mmu:77583:Notumos|mmu:70377:Derl3|mmu:14775:Gpx1|mmu:12282:Hyou1|mmu:20317:Serpinf1|mmu:12759:Clu|mmu:74126:Syvn1|mmu:15507:Hspb1|mmu:319430:C5ar2|mmu:99571:Fgg|mmu:378425:Nlrp12|mmu:14873:Gsto1|mmu:…	http://amigo.geneontology.org/amigo/term/GO:0048585
regulation of hepatocyte proliferation	biological_process	GO:2000345	2	16	9.4	0.0257117	0.252951	mmu:26365:Ceacam1|mmu:56373:Cpb2	http://amigo.geneontology.org/amigo/term/GO:2000345
platelet alpha granule	cellular_component	GO:0031091	2	16	9.4	0.0257117	0.252951	mmu:99571:Fgg|mmu:99571:Gm30097	http://amigo.geneontology.org/amigo/term/GO:0031091
regulation of extrinsic apoptotic signaling pathway via death domain receptors	biological_process	GO:1902041	3	43	5.25	0.0264522	0.259579	mmu:14775:Gpx1|mmu:99571:Fgg|mmu:99571:Gm30097	http://amigo.geneontology.org/amigo/term/GO:1902041
regulation of epithelial cell migration	biological_process	GO:0010632	6	156	2.89	0.0269726	0.262871	mmu:20317:Serpinf1|mmu:26365:Ceacam1|mmu:15507:Gm9817|mmu:15507:Hsp25-ps1|mmu:15507:Hspb1|mmu:20682:Sox9	http://amigo.geneontology.org/amigo/term/GO:0010632
maintenance of location	biological_process	GO:0051235	8	245	2.46	0.0270255	0.262871	mmu:12257:Tspo|mmu:11520:Plin2|mmu:13167:Dbi|mmu:378425:Nlrp12|mmu:14873:Gsto1|mmu:14828:Hspa5|mmu:226781:Gm2061|mmu:100705:Acacb	http://amigo.geneontology.org/amigo/term/GO:0051235
transition metal ion transport	biological_process	GO:0000041	4	77	3.91	0.0270583	0.262871	mmu:21452:Tcn2|mmu:71145:Scara5|mmu:226781:Gm2061|mmu:236792:Mmgt1	http://amigo.geneontology.org/amigo/term/GO:0000041
cellular response to hypoxia	biological_process	GO:0071456	4	77	3.91	0.0270583	0.262871	mmu:18453:P4hb|mmu:12282:Hyou1|mmu:13653:Egr1|mmu:52538:Acaa2	http://amigo.geneontology.org/amigo/term/GO:0071456
amide biosynthetic process	biological_process	GO:0043604	15	597	1.89	0.0275388	0.265901	mmu:18521:Gm27406|mmu:66223:Mrpl35|mmu:13649:Egfr|mmu:20091:Rps3a1|mmu:269037:Gm10532|mmu:108112:Eif4ebp3|mmu:66973:Gm13552|mmu:276770:Eif5a|mmu:66973:Mrps18b|mmu:52530:Nhp2|mmu:94065:Mrpl34|mmu:69955:Fars2|mmu:234384:Mpv17l2|mmu:66448:Mrpl20|mmu:67891:Rpl4	http://amigo.geneontology.org/amigo/term/GO:0043604
proteasome-mediated ubiquitin-dependent protein catabolic process	biological_process	GO:0043161	9	293	2.31	0.0275452	0.265901	mmu:18521:Gm27406|mmu:19173:Psmb5|mmu:12759:Clu|mmu:74126:Syvn1|mmu:22027:1810014B01Rik|mmu:27362:Dnajb9|mmu:19173:Mir686|mmu:70377:Derl3|mmu:64136:Sdf2l1	http://amigo.geneontology.org/amigo/term/GO:0043161
response to extracellular stimulus	biological_process	GO:0009991	8	246	2.45	0.0275754	0.265901	mmu:16828:Ldha|mmu:16324:Inhbb|mmu:21847:Klf10|mmu:14828:Hspa5|mmu:211389:Suox|mmu:20511:Gm13872|mmu:68695:Gm18310|mmu:100705:Acacb	http://amigo.geneontology.org/amigo/term/GO:0009991
negative regulation of epithelial cell proliferation	biological_process	GO:0050680	5	116	3.24	0.0279211	0.268568	mmu:20317:Serpinf1|mmu:26365:Ceacam1|mmu:20682:Sox9|mmu:56373:Cpb2|mmu:13039:Ctsl	http://amigo.geneontology.org/amigo/term/GO:0050680
response to misfolded protein	biological_process	GO:0051788	2	17	8.85	0.0284742	0.26988	mmu:64136:Sdf2l1|mmu:12759:Clu	http://amigo.geneontology.org/amigo/term/GO:0051788
modulation by host of viral process	biological_process	GO:0044788	2	17	8.85	0.0284742	0.26988	mmu:26365:Ceacam1|mmu:19035:Ppib	http://amigo.geneontology.org/amigo/term/GO:0044788
regulation of granulocyte differentiation	biological_process	GO:0030852	2	17	8.85	0.0284742	0.26988	mmu:12262:C1qc|mmu:26365:Ceacam1	http://amigo.geneontology.org/amigo/term/GO:0030852
hydrogen peroxide catabolic process	biological_process	GO:0042744	2	17	8.85	0.0284742	0.26988	mmu:14775:Gpx1|mmu:54683:Prdx5	http://amigo.geneontology.org/amigo/term/GO:0042744
response to tumor cell	biological_process	GO:0002347	2	17	8.85	0.0284742	0.26988	mmu:26365:Ceacam1|mmu:56338:Txnip	http://amigo.geneontology.org/amigo/term/GO:0002347
negative regulation of endoplasmic reticulum stress-induced intrinsic apoptotic signaling pathway	biological_process	GO:1902236	2	17	8.85	0.0284742	0.26988	mmu:12282:Hyou1|mmu:74126:Syvn1	http://amigo.geneontology.org/amigo/term/GO:1902236
regulation of response to external stimulus	biological_process	GO:0032101	16	654	1.84	0.0287774	0.27209	mmu:20317:Serpinf1|mmu:71145:Scara5|mmu:13649:Egfr|mmu:56373:Cpb2|mmu:15507:Hsp25-ps1|mmu:26365:Ceacam1|mmu:15507:Hspb1|mmu:378425:Nlrp12|mmu:15507:Gm9817|mmu:18521:Gm27406|mmu:21824:Thbd|mmu:99571:Gm30097|mmu:14775:Gpx1|mmu:319430:C5ar2|mmu:17449:Mdh1|mmu:99571:Fgg	http://amigo.geneontology.org/amigo/term/GO:0032101
energy derivation by oxidation of organic compounds	biological_process	GO:0015980	7	203	2.59	0.0291721	0.275152	mmu:16828:Ldha|mmu:12858:Cox5a|mmu:72900:Ndufv2|mmu:56451:Suclg1|mmu:18682:Phkg1|mmu:17993:Ndufs4|mmu:17449:Mdh1	http://amigo.geneontology.org/amigo/term/GO:0015980
cellular response to decreased oxygen levels	biological_process	GO:0036294	4	79	3.81	0.0292487	0.275207	mmu:18453:P4hb|mmu:12282:Hyou1|mmu:13653:Egr1|mmu:52538:Acaa2	http://amigo.geneontology.org/amigo/term/GO:0036294
transporter activity	molecular_function	GO:0005215	23	1043	1.66	0.02942	0.27615	mmu:228033:Atp5g3|mmu:26365:Ceacam1|mmu:12858:Cox5a|mmu:66169:Tomm7|mmu:226781:Gm2061|mmu:11949:Atp5c1|mmu:13056:Cyb561|mmu:17992:Ndufa4|mmu:338365:Slc41a2|mmu:381530:Mup-ps19|mmu:30059:Timm10|mmu:108012:Ap1s2|mmu:67942:Gm10175|mmu:11950:Atp5f1|mmu:20463:Cox7a2l|mmu:72401:Slc43a1|mmu:212980:Gm29103|mmu:17842:Mup3|mmu:236792:Mmgt1|mmu:100039206:Mup17|mmu:381530:Mup20|mmu:52466:Slc46a1|mmu:20511:Gm…	http://amigo.geneontology.org/amigo/term/GO:0005215
response to xenobiotic stimulus	biological_process	GO:0009410	3	45	5.01	0.0295318	0.276532	mmu:13106:Cyp2e1|mmu:14775:Gpx1|mmu:14873:Gsto1	http://amigo.geneontology.org/amigo/term/GO:0009410
cellular modified amino acid metabolic process	biological_process	GO:0006575	5	118	3.19	0.0296773	0.277224	mmu:53381:Prdx4|mmu:14775:Gpx1|mmu:18453:P4hb|mmu:14873:Gsto1|mmu:192166:Sardh	http://amigo.geneontology.org/amigo/term/GO:0006575
epithelial cell proliferation	biological_process	GO:0050673	10	346	2.17	0.0297484	0.277224	mmu:20317:Serpinf1|mmu:26365:Ceacam1|mmu:13649:Egfr|mmu:56373:Cpb2|mmu:13039:Ctsl|mmu:18102:Nme1|mmu:13123:Cyp7b1|mmu:14775:Gpx1|mmu:20682:Sox9|mmu:319430:C5ar2	http://amigo.geneontology.org/amigo/term/GO:0050673
negative regulation of proteolysis	biological_process	GO:0045861	8	250	2.41	0.0298522	0.277525	mmu:56373:Cpb2|mmu:20702:Serpina1c|mmu:20703:Serpina1d|mmu:380780:Serpina11|mmu:380780:Gm28577|mmu:20700:Gm8893|mmu:14775:Gpx1|mmu:20700:Serpina1a	http://amigo.geneontology.org/amigo/term/GO:0045861
cellular lipid metabolic process	biological_process	GO:0044255	18	767	1.76	0.0302301	0.280368	mmu:70316:Gm44986|mmu:13101:Cyp2d10|mmu:13167:Dbi|mmu:26897:Acot1|mmu:52538:Acaa2|mmu:67442:Gm45053|mmu:14245:Lpin1|mmu:11522:Gm16559|mmu:212980:Gm29103|mmu:13106:Cyp2e1|mmu:18700:Piga|mmu:11668:Aldh1a1|mmu:14775:Gpx1|mmu:11532:Adh5|mmu:74147:Ehhadh|mmu:110842:Etfa|mmu:100705:Acacb|mmu:67758:Aadac	http://amigo.geneontology.org/amigo/term/GO:0044255
cognition	biological_process	GO:0050890	8	251	2.4	0.030441	0.280982	mmu:20317:Serpinf1|mmu:13649:Egfr|mmu:381530:Mup20|mmu:13167:Dbi|mmu:13653:Egr1|mmu:381530:Mup-ps19|mmu:13123:Cyp7b1|mmu:108012:Ap1s2	http://amigo.geneontology.org/amigo/term/GO:0050890
lipid catabolic process	biological_process	GO:0016042	8	251	2.4	0.030441	0.280982	mmu:67758:Aadac|mmu:52538:Acaa2|mmu:110842:Etfa|mmu:74147:Ehhadh|mmu:67732:Iah1|mmu:14245:Lpin1|mmu:100705:Acacb|mmu:13167:Dbi	http://amigo.geneontology.org/amigo/term/GO:0016042
regulation of fatty acid beta-oxidation	biological_process	GO:0031998	2	18	8.35	0.0313496	0.284673	mmu:13167:Dbi|mmu:100705:Acacb	http://amigo.geneontology.org/amigo/term/GO:0031998
hexose catabolic process	biological_process	GO:0019320	2	18	8.35	0.0313496	0.284673	mmu:16828:Ldha|mmu:14121:Fbp1	http://amigo.geneontology.org/amigo/term/GO:0019320
regulation of heterotypic cell-cell adhesion	biological_process	GO:0034114	2	18	8.35	0.0313496	0.284673	mmu:99571:Fgg|mmu:99571:Gm30097	http://amigo.geneontology.org/amigo/term/GO:0034114
chemosensory behavior	biological_process	GO:0007635	2	18	8.35	0.0313496	0.284673	mmu:381530:Mup-ps19|mmu:381530:Mup20	http://amigo.geneontology.org/amigo/term/GO:0007635
macrolide binding	molecular_function	GO:0005527	2	18	8.35	0.0313496	0.284673	mmu:14229:Fkbp5|mmu:14231:Fkbp7	http://amigo.geneontology.org/amigo/term/GO:0005527
FK506 binding	molecular_function	GO:0005528	2	18	8.35	0.0313496	0.284673	mmu:14229:Fkbp5|mmu:14231:Fkbp7	http://amigo.geneontology.org/amigo/term/GO:0005528
glucose metabolic process	biological_process	GO:0006006	6	162	2.78	0.0314269	0.284673	mmu:16828:Ldha|mmu:14121:Fbp1|mmu:212980:Gm29103|mmu:18639:Pfkfb1|mmu:21991:RP24-63K13.5|mmu:100705:Acacb	http://amigo.geneontology.org/amigo/term/GO:0006006
monocarboxylic acid biosynthetic process	biological_process	GO:0072330	6	162	2.78	0.0314269	0.284673	mmu:70316:Gm44986|mmu:16828:Ldha|mmu:212980:Gm29103|mmu:13123:Cyp7b1|mmu:11668:Aldh1a1|mmu:100705:Acacb	http://amigo.geneontology.org/amigo/term/GO:0072330
protein metabolic process	biological_process	GO:0019538	74	4153	1.34	0.0319948	0.289144	mmu:12262:C1qc|mmu:66223:Mrpl35|mmu:19173:Psmb5|mmu:20091:Rps3a1|mmu:19035:Ppib|mmu:13653:Egr1|mmu:26365:Ceacam1|mmu:20702:Serpina1c|mmu:66448:Mrpl20|mmu:18002:Nedd8|mmu:22187:Gm1821|mmu:66973:Mrps18b|mmu:18682:Phkg1|mmu:99571:Gm30097|mmu:105171:Arrdc3|mmu:64136:Sdf2l1|mmu:170725:Capn8|mmu:17993:Ndufs4|mmu:18521:Gm27406|mmu:15507:Gm9817|mmu:23997:Psmd13|mmu:56373:Cpb2|mmu:15507:Hsp25-ps1|mmu:2736…	http://amigo.geneontology.org/amigo/term/GO:0019538
epithelial cell migration	biological_process	GO:0010631	7	208	2.53	0.0325236	0.29324	mmu:20317:Serpinf1|mmu:26365:Ceacam1|mmu:15507:Gm9817|mmu:15507:Hsp25-ps1|mmu:15507:Hspb1|mmu:14775:Gpx1|mmu:20682:Sox9	http://amigo.geneontology.org/amigo/term/GO:0010631
positive regulation of multi-organism process	biological_process	GO:0043902	5	122	3.08	0.0333945	0.300396	mmu:26365:Ceacam1|mmu:18453:P4hb|mmu:19035:Ppib|mmu:16324:Inhbb|mmu:18442:P2ry2	http://amigo.geneontology.org/amigo/term/GO:0043902
single-organism carbohydrate metabolic process	Undef	GO:0044723	13	508	1.92	0.0338713	0.303834	mmu:213012:Gm15591|mmu:16828:Ldha|mmu:74126:Syvn1|mmu:14121:Fbp1|mmu:212980:Gm29103|mmu:18682:Phkg1|mmu:20700:Gm8893|mmu:70377:Derl3|mmu:64136:Sdf2l1|mmu:18639:Pfkfb1|mmu:20700:Serpina1a|mmu:21991:RP24-63K13.5|mmu:100705:Acacb	http://amigo.geneontology.org/amigo/term/GO:0044723
epithelium migration	biological_process	GO:0090132	7	210	2.51	0.0339331	0.303834	mmu:20317:Serpinf1|mmu:26365:Ceacam1|mmu:15507:Gm9817|mmu:15507:Hsp25-ps1|mmu:15507:Hspb1|mmu:14775:Gpx1|mmu:20682:Sox9	http://amigo.geneontology.org/amigo/term/GO:0090132
protein peptidyl-prolyl isomerization	biological_process	GO:0000413	2	19	7.91	0.034334	0.305313	mmu:19035:Ppib|mmu:14229:Fkbp5	http://amigo.geneontology.org/amigo/term/GO:0000413
negative regulation of fatty acid metabolic process	biological_process	GO:0045922	2	19	7.91	0.034334	0.305313	mmu:13167:Dbi|mmu:100705:Acacb	http://amigo.geneontology.org/amigo/term/GO:0045922
amyloid precursor protein catabolic process	biological_process	GO:0042987	2	19	7.91	0.034334	0.305313	mmu:68581:Tmed10|mmu:12759:Clu	http://amigo.geneontology.org/amigo/term/GO:0042987
tissue migration	biological_process	GO:0090130	7	212	2.48	0.0353826	0.313919	mmu:20317:Serpinf1|mmu:26365:Ceacam1|mmu:15507:Gm9817|mmu:15507:Hsp25-ps1|mmu:15507:Hspb1|mmu:14775:Gpx1|mmu:20682:Sox9	http://amigo.geneontology.org/amigo/term/GO:0090130
interleukin-1 beta production	biological_process	GO:0032611	3	49	4.6	0.0362316	0.319601	mmu:15507:Gm9817|mmu:15507:Hspb1|mmu:15507:Hsp25-ps1	http://amigo.geneontology.org/amigo/term/GO:0032611
prostate gland development	biological_process	GO:0030850	3	49	4.6	0.0362316	0.319601	mmu:20317:Serpinf1|mmu:20682:Sox9|mmu:13123:Cyp7b1	http://amigo.geneontology.org/amigo/term/GO:0030850
vascular process in circulatory system	biological_process	GO:0003018	6	168	2.69	0.0363345	0.319601	mmu:26365:Ceacam1|mmu:13649:Egfr|mmu:99571:Fgg|mmu:18442:P2ry2|mmu:99571:Gm30097|mmu:14775:Gpx1	http://amigo.geneontology.org/amigo/term/GO:0003018
regulation of peptidase activity	biological_process	GO:0052547	9	309	2.19	0.0364124	0.319601	mmu:20702:Serpina1c|mmu:378425:Nlrp12|mmu:20703:Serpina1d|mmu:380780:Serpina11|mmu:380780:Gm28577|mmu:20700:Gm8893|mmu:14775:Gpx1|mmu:19167:Gm13835|mmu:20700:Serpina1a	http://amigo.geneontology.org/amigo/term/GO:0052547
cellular response to oxygen levels	biological_process	GO:0071453	4	85	3.54	0.0364341	0.319601	mmu:18453:P4hb|mmu:12282:Hyou1|mmu:13653:Egr1|mmu:52538:Acaa2	http://amigo.geneontology.org/amigo/term/GO:0071453
cellular response to external stimulus	biological_process	GO:0071496	6	169	2.67	0.0371974	0.321636	mmu:16828:Ldha|mmu:16324:Inhbb|mmu:21847:Klf10|mmu:14828:Hspa5|mmu:20682:Sox9|mmu:20511:Gm13872	http://amigo.geneontology.org/amigo/term/GO:0071496
cellular respiration	biological_process	GO:0045333	5	126	2.98	0.0373883	0.321636	mmu:12858:Cox5a|mmu:72900:Ndufv2|mmu:56451:Suclg1|mmu:17993:Ndufs4|mmu:17449:Mdh1	http://amigo.geneontology.org/amigo/term/GO:0045333
intramolecular oxidoreductase activity, transposing S-S bonds	molecular_function	GO:0016864	2	20	7.52	0.0374238	0.321636	mmu:71853:Pdia6|mmu:18453:P4hb	http://amigo.geneontology.org/amigo/term/GO:0016864
protein disulfide isomerase activity	molecular_function	GO:0003756	2	20	7.52	0.0374238	0.321636	mmu:71853:Pdia6|mmu:18453:P4hb	http://amigo.geneontology.org/amigo/term/GO:0003756
negative regulation of nucleoside metabolic process	biological_process	GO:0045978	2	20	7.52	0.0374238	0.321636	mmu:12257:Tspo|mmu:14121:Fbp1	http://amigo.geneontology.org/amigo/term/GO:0045978
NADH metabolic process	biological_process	GO:0006734	2	20	7.52	0.0374238	0.321636	mmu:16828:Ldha|mmu:17449:Mdh1	http://amigo.geneontology.org/amigo/term/GO:0006734
negative regulation of ATP metabolic process	biological_process	GO:1903579	2	20	7.52	0.0374238	0.321636	mmu:12257:Tspo|mmu:14121:Fbp1	http://amigo.geneontology.org/amigo/term/GO:1903579
negative regulation of lipid catabolic process	biological_process	GO:0050995	2	20	7.52	0.0374238	0.321636	mmu:13167:Dbi|mmu:100705:Acacb	http://amigo.geneontology.org/amigo/term/GO:0050995
carboxylic acid biosynthetic process	biological_process	GO:0046394	7	215	2.45	0.0376325	0.321636	mmu:70316:Gm44986|mmu:16828:Ldha|mmu:14873:Gsto1|mmu:212980:Gm29103|mmu:13123:Cyp7b1|mmu:11668:Aldh1a1|mmu:100705:Acacb	http://amigo.geneontology.org/amigo/term/GO:0046394
oxidoreductase complex	cellular_component	GO:1990204	4	86	3.5	0.0377218	0.321636	mmu:70316:Gm44986|mmu:18453:P4hb|mmu:17993:Ndufs4|mmu:72900:Ndufv2	http://amigo.geneontology.org/amigo/term/GO:1990204
positive regulation of reactive oxygen species metabolic process	biological_process	GO:2000379	4	86	3.5	0.0377218	0.321636	mmu:12257:Tspo|mmu:13649:Egfr|mmu:12759:Clu|mmu:276770:Eif5a	http://amigo.geneontology.org/amigo/term/GO:2000379
protein activation cascade	biological_process	GO:0072376	3	50	4.51	0.0380181	0.321636	mmu:12262:C1qc|mmu:99571:Fgg|mmu:99571:Gm30097	http://amigo.geneontology.org/amigo/term/GO:0072376
regulation of blood vessel endothelial cell migration	biological_process	GO:0043535	3	50	4.51	0.0380181	0.321636	mmu:15507:Gm9817|mmu:15507:Hspb1|mmu:15507:Hsp25-ps1	http://amigo.geneontology.org/amigo/term/GO:0043535
protein kinase C binding	molecular_function	GO:0005080	3	50	4.51	0.0380181	0.321636	mmu:15507:Gm9817|mmu:15507:Hspb1|mmu:15507:Hsp25-ps1	http://amigo.geneontology.org/amigo/term/GO:0005080
oxidoreductase activity, acting on the aldehyde or oxo group of donors	molecular_function	GO:0016903	3	50	4.51	0.0380181	0.321636	mmu:83702:Akr1c6|mmu:11668:Aldh1a1|mmu:11532:Adh5	http://amigo.geneontology.org/amigo/term/GO:0016903
interaction with symbiont	biological_process	GO:0051702	3	50	4.51	0.0380181	0.321636	mmu:26365:Ceacam1|mmu:19035:Ppib|mmu:14775:Gpx1	http://amigo.geneontology.org/amigo/term/GO:0051702
oxidoreductase activity, acting on paired donors, with incorporation or reduction of molecular oxygen	molecular_function	GO:0016705	6	170	2.65	0.0380733	0.321636	mmu:13101:Cyp2d10|mmu:13106:Cyp2e1|mmu:14148:Fdx1|mmu:13124:Cyp8b1|mmu:13123:Cyp7b1|mmu:18453:P4hb	http://amigo.geneontology.org/amigo/term/GO:0016705
regulation of protein metabolic process	biological_process	GO:0051246	40	2081	1.45	0.0382671	0.322573	mmu:26365:Ceacam1|mmu:20091:Rps3a1|mmu:13653:Egr1|mmu:20702:Serpina1c|mmu:22187:Gm1821|mmu:14828:Hspa5|mmu:99571:Gm30097|mmu:105171:Arrdc3|mmu:17993:Ndufs4|mmu:15507:Gm9817|mmu:56373:Cpb2|mmu:15507:Hsp25-ps1|mmu:269037:Gm10532|mmu:20700:Gm8893|mmu:70377:Derl3|mmu:19167:Gm13835|mmu:20700:Serpina1a|mmu:12257:Tspo|mmu:108112:Eif4ebp3|mmu:12759:Clu|mmu:22027:1810014B01Rik|mmu:15507:Hspb1|mmu:20703:Se…	http://amigo.geneontology.org/amigo/term/GO:0051246
negative regulation of catabolic process	biological_process	GO:0009895	5	127	2.96	0.0384304	0.322917	mmu:70377:Derl3|mmu:13649:Egfr|mmu:13167:Dbi|mmu:100705:Acacb|mmu:14121:Fbp1	http://amigo.geneontology.org/amigo/term/GO:0009895
transport	biological_process	GO:0006810	66	3692	1.34	0.0384742	0.322917	mmu:228033:Atp5g3|mmu:11950:Atp5f1|mmu:13167:Dbi|mmu:26365:Ceacam1|mmu:14148:Fdx1|mmu:212980:Gm29103|mmu:22187:Gm1821|mmu:21452:Tcn2|mmu:226781:Gm2061|mmu:11949:Atp5c1|mmu:13056:Cyb561|mmu:208647:Creb3l2|mmu:17993:Ndufs4|mmu:16324:Inhbb|mmu:66310:Dpy30|mmu:99571:Fgg|mmu:56373:Cpb2|mmu:338365:Slc41a2|mmu:14828:Hspa5|mmu:52538:Acaa2|mmu:381530:Mup-ps19|mmu:72900:Ndufv2|mmu:66541:Immp1l|mmu:17992:Nd…	http://amigo.geneontology.org/amigo/term/GO:0006810
negative regulation of cellular protein metabolic process	biological_process	GO:0032269	18	793	1.71	0.0393862	0.32931	mmu:12257:Tspo|mmu:26365:Ceacam1|mmu:13649:Egfr|mmu:15507:Gm9817|mmu:56373:Cpb2|mmu:15507:Hsp25-ps1|mmu:108112:Eif4ebp3|mmu:12017:Bag1|mmu:15507:Hspb1|mmu:20702:Serpina1c|mmu:378425:Nlrp12|mmu:20703:Serpina1d|mmu:380780:Serpina11|mmu:380780:Gm28577|mmu:20700:Gm8893|mmu:14775:Gpx1|mmu:24066:Spry4|mmu:20700:Serpina1a	http://amigo.geneontology.org/amigo/term/GO:0032269
regulation of reproductive process	biological_process	GO:2000241	5	128	2.94	0.0394901	0.32931	mmu:20317:Serpinf1|mmu:53381:Prdx4|mmu:20682:Sox9|mmu:16324:Inhbb|mmu:18442:P2ry2	http://amigo.geneontology.org/amigo/term/GO:2000241
positive regulation of vasculature development	biological_process	GO:1904018	5	128	2.94	0.0394901	0.32931	mmu:26365:Ceacam1|mmu:15507:Gm9817|mmu:15507:Hspb1|mmu:15507:Hsp25-ps1|mmu:13653:Egr1	http://amigo.geneontology.org/amigo/term/GO:1904018
regulation of nitric oxide biosynthetic process	biological_process	GO:0045428	3	51	4.42	0.0398487	0.331008	mmu:12257:Tspo|mmu:13649:Egfr|mmu:12759:Clu	http://amigo.geneontology.org/amigo/term/GO:0045428
regulation of mitochondrion organization	biological_process	GO:0010821	6	172	2.62	0.0398641	0.331008	mmu:12257:Tspo|mmu:52538:Acaa2|mmu:66169:Tomm7|mmu:234384:Mpv17l2|mmu:14775:Gpx1|mmu:319713:Ablim3	http://amigo.geneontology.org/amigo/term/GO:0010821
single-organism behavior	Undef	GO:0044708	11	417	1.98	0.0404485	0.332218	mmu:20317:Serpinf1|mmu:12257:Tspo|mmu:13649:Egfr|mmu:381530:Mup20|mmu:13167:Dbi|mmu:13653:Egr1|mmu:381530:Mup-ps19|mmu:108012:Ap1s2|mmu:11522:Gm16559|mmu:13123:Cyp7b1|mmu:20511:Gm13872	http://amigo.geneontology.org/amigo/term/GO:0044708
aldehyde dehydrogenase (NAD) activity	molecular_function	GO:0004029	2	21	7.16	0.0406156	0.332218	mmu:11532:Adh5|mmu:11668:Aldh1a1	http://amigo.geneontology.org/amigo/term/GO:0004029
epithelial cell proliferation involved in liver morphogenesis	biological_process	GO:0072575	2	21	7.16	0.0406156	0.332218	mmu:26365:Ceacam1|mmu:56373:Cpb2	http://amigo.geneontology.org/amigo/term/GO:0072575
high-density lipoprotein particle	cellular_component	GO:0034364	2	21	7.16	0.0406156	0.332218	mmu:12759:Clu|mmu:18979:Pon1	http://amigo.geneontology.org/amigo/term/GO:0034364
hepatocyte proliferation	biological_process	GO:0072574	2	21	7.16	0.0406156	0.332218	mmu:26365:Ceacam1|mmu:56373:Cpb2	http://amigo.geneontology.org/amigo/term/GO:0072574
negative regulation of interleukin-1 production	biological_process	GO:0032692	2	21	7.16	0.0406156	0.332218	mmu:26365:Ceacam1|mmu:378425:Nlrp12	http://amigo.geneontology.org/amigo/term/GO:0032692
monosaccharide catabolic process	biological_process	GO:0046365	2	21	7.16	0.0406156	0.332218	mmu:16828:Ldha|mmu:14121:Fbp1	http://amigo.geneontology.org/amigo/term/GO:0046365
cellular carbohydrate metabolic process	biological_process	GO:0044262	7	219	2.4	0.0407756	0.332218	mmu:213012:Gm15591|mmu:14121:Fbp1|mmu:212980:Gm29103|mmu:18682:Phkg1|mmu:18639:Pfkfb1|mmu:21991:RP24-63K13.5|mmu:100705:Acacb	http://amigo.geneontology.org/amigo/term/GO:0044262
contractile fiber	cellular_component	GO:0043292	6	173	2.61	0.0407792	0.332218	mmu:15507:Gm9817|mmu:15507:Hsp25-ps1|mmu:15507:Hspb1|mmu:16691:Krt8|mmu:67891:Rpl4|mmu:13167:Dbi	http://amigo.geneontology.org/amigo/term/GO:0043292
apoptotic process	biological_process	GO:0006915	31	1553	1.5	0.0416107	0.337213	mmu:26365:Ceacam1|mmu:13653:Egr1|mmu:22187:Gm1821|mmu:14828:Hspa5|mmu:54683:Prdx5|mmu:99571:Gm30097|mmu:64136:Sdf2l1|mmu:15507:Gm9817|mmu:15507:Hsp25-ps1|mmu:52538:Acaa2|mmu:12017:Bag1|mmu:16691:Krt8|mmu:11668:Aldh1a1|mmu:14775:Gpx1|mmu:12282:Hyou1|mmu:12257:Tspo|mmu:12759:Clu|mmu:74126:Syvn1|mmu:18102:Nme1|mmu:22027:1810014B01Rik|mmu:15507:Hspb1|mmu:276770:Eif5a|mmu:56338:Txnip|mmu:18453:P4hb|mm…	http://amigo.geneontology.org/amigo/term/GO:0006915
regulation of lipid catabolic process	biological_process	GO:0050994	3	52	4.34	0.0417232	0.337213	mmu:13167:Dbi|mmu:100705:Acacb|mmu:67758:Aadac	http://amigo.geneontology.org/amigo/term/GO:0050994
single-organism carbohydrate catabolic process	Undef	GO:0044724	4	89	3.38	0.0417395	0.337213	mmu:213012:Gm15591|mmu:21991:RP24-63K13.5|mmu:16828:Ldha|mmu:14121:Fbp1	http://amigo.geneontology.org/amigo/term/GO:0044724
Z disc	cellular_component	GO:0030018	4	89	3.38	0.0417395	0.337213	mmu:16691:Krt8|mmu:15507:Gm9817|mmu:15507:Hspb1|mmu:15507:Hsp25-ps1	http://amigo.geneontology.org/amigo/term/GO:0030018
negative regulation of catalytic activity	biological_process	GO:0043086	14	579	1.82	0.0419993	0.338608	mmu:26365:Ceacam1|mmu:15507:Gm9817|mmu:15507:Hsp25-ps1|mmu:320415:Gchfr|mmu:15507:Hspb1|mmu:20702:Serpina1c|mmu:20703:Serpina1d|mmu:380780:Serpina11|mmu:380780:Gm28577|mmu:20700:Gm8893|mmu:14775:Gpx1|mmu:24066:Spry4|mmu:20700:Serpina1a|mmu:100705:Acacb	http://amigo.geneontology.org/amigo/term/GO:0043086
establishment of protein localization to mitochondrion	biological_process	GO:0072655	5	131	2.87	0.0427749	0.343922	mmu:12257:Tspo|mmu:319713:Ablim3|mmu:66541:Immp1l|mmu:30059:Timm10|mmu:66169:Tomm7	http://amigo.geneontology.org/amigo/term/GO:0072655
regulation of cellular protein metabolic process	biological_process	GO:0032268	37	1918	1.45	0.0428353	0.343922	mmu:26365:Ceacam1|mmu:20091:Rps3a1|mmu:13653:Egr1|mmu:20702:Serpina1c|mmu:22187:Gm1821|mmu:14828:Hspa5|mmu:99571:Gm30097|mmu:105171:Arrdc3|mmu:17993:Ndufs4|mmu:15507:Gm9817|mmu:56373:Cpb2|mmu:15507:Hsp25-ps1|mmu:269037:Gm10532|mmu:20700:Gm8893|mmu:14775:Gpx1|mmu:20700:Serpina1a|mmu:12257:Tspo|mmu:108112:Eif4ebp3|mmu:12759:Clu|mmu:22027:1810014B01Rik|mmu:15507:Hspb1|mmu:20703:Serpina1d|mmu:276770:…	http://amigo.geneontology.org/amigo/term/GO:0032268
nucleoside diphosphate metabolic process	biological_process	GO:0009132	4	90	3.34	0.0431304	0.345382	mmu:18102:Nme1|mmu:16828:Ldha|mmu:21991:RP24-63K13.5|mmu:14121:Fbp1	http://amigo.geneontology.org/amigo/term/GO:0009132
retroviral 3' processing activity	molecular_function	GO:0044824	3	53	4.26	0.0436413	0.345382	mmu:67732:Iah1|mmu:68021:Bphl|mmu:69574:Cmbl	http://amigo.geneontology.org/amigo/term/GO:0044824
regulation of nucleoside metabolic process	biological_process	GO:0009118	3	53	4.26	0.0436413	0.345382	mmu:12257:Tspo|mmu:20463:Cox7a2l|mmu:14121:Fbp1	http://amigo.geneontology.org/amigo/term/GO:0009118
integrase activity	molecular_function	GO:0008907	3	53	4.26	0.0436413	0.345382	mmu:67732:Iah1|mmu:68021:Bphl|mmu:69574:Cmbl	http://amigo.geneontology.org/amigo/term/GO:0008907
retroviral integrase activity	molecular_function	GO:0044823	3	53	4.26	0.0436413	0.345382	mmu:67732:Iah1|mmu:68021:Bphl|mmu:69574:Cmbl	http://amigo.geneontology.org/amigo/term/GO:0044823
regulation of ATP metabolic process	biological_process	GO:1903578	3	53	4.26	0.0436413	0.345382	mmu:12257:Tspo|mmu:20463:Cox7a2l|mmu:14121:Fbp1	http://amigo.geneontology.org/amigo/term/GO:1903578
T/G mismatch-specific endonuclease activity	molecular_function	GO:0043765	3	53	4.26	0.0436413	0.345382	mmu:67732:Iah1|mmu:68021:Bphl|mmu:69574:Cmbl	http://amigo.geneontology.org/amigo/term/GO:0043765
cellular response to epidermal growth factor stimulus	biological_process	GO:0071364	2	22	6.84	0.043906	0.345382	mmu:13649:Egfr|mmu:20682:Sox9	http://amigo.geneontology.org/amigo/term/GO:0071364
arachidonic acid epoxygenase activity	molecular_function	GO:0008392	2	22	6.84	0.043906	0.345382	mmu:13106:Cyp2e1|mmu:13101:Cyp2d10	http://amigo.geneontology.org/amigo/term/GO:0008392
organic acid binding	molecular_function	GO:0043177	2	22	6.84	0.043906	0.345382	mmu:52466:Slc46a1|mmu:192166:Sardh	http://amigo.geneontology.org/amigo/term/GO:0043177
response to stress	biological_process	GO:0006950	50	2721	1.38	0.0440796	0.346047	mmu:12262:C1qc|mmu:12257:Tspo|mmu:19173:Psmb5|mmu:13167:Dbi|mmu:13653:Egr1|mmu:26365:Ceacam1|mmu:66169:Tomm7|mmu:14828:Hspa5|mmu:54683:Prdx5|mmu:99571:Gm30097|mmu:208647:Creb3l2|mmu:64136:Sdf2l1|mmu:21847:Klf10|mmu:18521:Gm27406|mmu:15507:Gm9817|mmu:56373:Cpb2|mmu:15507:Hsp25-ps1|mmu:52538:Acaa2|mmu:14349:Fv1|mmu:16691:Krt8|mmu:21824:Thbd|mmu:20700:Gm8893|mmu:70377:Derl3|mmu:11532:Adh5|mmu:20700:…	http://amigo.geneontology.org/amigo/term/GO:0006950
molting cycle process	biological_process	GO:0022404	4	91	3.3	0.044547	0.346409	mmu:13649:Egfr|mmu:13167:Dbi|mmu:20682:Sox9|mmu:13039:Ctsl	http://amigo.geneontology.org/amigo/term/GO:0022404
hair follicle development	biological_process	GO:0001942	4	91	3.3	0.044547	0.346409	mmu:13649:Egfr|mmu:13167:Dbi|mmu:20682:Sox9|mmu:13039:Ctsl	http://amigo.geneontology.org/amigo/term/GO:0001942
hair cycle process	biological_process	GO:0022405	4	91	3.3	0.044547	0.346409	mmu:13649:Egfr|mmu:13167:Dbi|mmu:20682:Sox9|mmu:13039:Ctsl	http://amigo.geneontology.org/amigo/term/GO:0022405
ubiquitin binding	molecular_function	GO:0043130	4	91	3.3	0.044547	0.346409	mmu:15507:Gm9817|mmu:15507:Hspb1|mmu:15507:Hsp25-ps1|mmu:107976:Gm17130	http://amigo.geneontology.org/amigo/term/GO:0043130
response to acid chemical	biological_process	GO:0001101	6	177	2.55	0.0445714	0.346409	mmu:13649:Egfr|mmu:11522:Gm16559|mmu:16691:Krt8|mmu:83702:Akr1c6|mmu:20682:Sox9|mmu:20511:Gm13872	http://amigo.geneontology.org/amigo/term/GO:0001101
peroxisome	cellular_component	GO:0005777	5	133	2.83	0.0450533	0.348759	mmu:67993:Nudt12os|mmu:19301:Pxmp2|mmu:54683:Prdx5|mmu:74147:Ehhadh|mmu:76974:Urah	http://amigo.geneontology.org/amigo/term/GO:0005777
microbody	cellular_component	GO:0042579	5	133	2.83	0.0450533	0.348759	mmu:67993:Nudt12os|mmu:19301:Pxmp2|mmu:54683:Prdx5|mmu:74147:Ehhadh|mmu:76974:Urah	http://amigo.geneontology.org/amigo/term/GO:0042579
carbohydrate metabolic process	biological_process	GO:0005975	14	586	1.8	0.0454727	0.351306	mmu:213012:Gm15591|mmu:16828:Ldha|mmu:74126:Syvn1|mmu:14121:Fbp1|mmu:212980:Gm29103|mmu:18682:Phkg1|mmu:100705:Acacb|mmu:20700:Gm8893|mmu:70377:Derl3|mmu:64136:Sdf2l1|mmu:18639:Pfkfb1|mmu:20700:Serpina1a|mmu:21991:RP24-63K13.5|mmu:17449:Mdh1	http://amigo.geneontology.org/amigo/term/GO:0005975
positive regulation of reproductive process	biological_process	GO:2000243	3	54	4.18	0.0456026	0.351611	mmu:20682:Sox9|mmu:16324:Inhbb|mmu:18442:P2ry2	http://amigo.geneontology.org/amigo/term/GO:2000243
negative regulation of signal transduction	biological_process	GO:0009968	20	923	1.63	0.0460933	0.353998	mmu:26365:Ceacam1|mmu:15507:Gm9817|mmu:99571:Fgg|mmu:15507:Hsp25-ps1|mmu:12759:Clu|mmu:52538:Acaa2|mmu:15507:Hspb1|mmu:74126:Syvn1|mmu:378425:Nlrp12|mmu:14873:Gsto1|mmu:14121:Fbp1|mmu:14828:Hspa5|mmu:24066:Spry4|mmu:77583:Notumos|mmu:99571:Gm30097|mmu:14775:Gpx1|mmu:20682:Sox9|mmu:12282:Hyou1|mmu:13653:Egr1|mmu:13123:Cyp7b1	http://amigo.geneontology.org/amigo/term/GO:0009968
membrane protein complex	cellular_component	GO:0098796	19	866	1.65	0.0460944	0.353998	mmu:228033:Atp5g3|mmu:11950:Atp5f1|mmu:26365:Ceacam1|mmu:20463:Cox7a2l|mmu:74126:Syvn1|mmu:236792:Mmgt1|mmu:72900:Ndufv2|mmu:66541:Immp1l|mmu:66169:Tomm7|mmu:70316:Gm44986|mmu:16691:Krt8|mmu:68581:Tmed10|mmu:11949:Atp5c1|mmu:64136:Sdf2l1|mmu:12858:Cox5a|mmu:17993:Ndufs4|mmu:17992:Ndufa4|mmu:67942:Gm10175|mmu:108012:Ap1s2	http://amigo.geneontology.org/amigo/term/GO:0098796
hormone metabolic process	biological_process	GO:0042445	5	134	2.81	0.0462191	0.354256	mmu:67442:Gm45053|mmu:14148:Fdx1|mmu:11668:Aldh1a1|mmu:78925:Srd5a1|mmu:11522:Gm16559	http://amigo.geneontology.org/amigo/term/GO:0042445
negative regulation of apoptotic process	biological_process	GO:0043066	17	755	1.69	0.0469419	0.356713	mmu:13649:Egfr|mmu:15507:Hsp25-ps1|mmu:12759:Clu|mmu:52538:Acaa2|mmu:22027:1810014B01Rik|mmu:15507:Hspb1|mmu:74126:Syvn1|mmu:15507:Gm9817|mmu:276770:Eif5a|mmu:14828:Hspa5|mmu:54683:Prdx5|mmu:99571:Gm30097|mmu:12017:Bag1|mmu:14775:Gpx1|mmu:20682:Sox9|mmu:12282:Hyou1|mmu:99571:Fgg	http://amigo.geneontology.org/amigo/term/GO:0043066
cellular response to stress	biological_process	GO:0033554	28	1393	1.51	0.0472275	0.356713	mmu:26365:Ceacam1|mmu:13653:Egr1|mmu:66169:Tomm7|mmu:14828:Hspa5|mmu:54683:Prdx5|mmu:208647:Creb3l2|mmu:64136:Sdf2l1|mmu:21847:Klf10|mmu:15507:Gm9817|mmu:15507:Hsp25-ps1|mmu:52538:Acaa2|mmu:70925:E030037K01Rik|mmu:70377:Derl3|mmu:14775:Gpx1|mmu:12282:Hyou1|mmu:12759:Clu|mmu:74126:Syvn1|mmu:22027:1810014B01Rik|mmu:15507:Hspb1|mmu:71853:Pdia6|mmu:18453:P4hb|mmu:17449:Mdh1|mmu:16324:Inhbb|mmu:71145:…	http://amigo.geneontology.org/amigo/term/GO:0033554
liver morphogenesis	biological_process	GO:0072576	2	23	6.54	0.0472914	0.356713	mmu:26365:Ceacam1|mmu:56373:Cpb2	http://amigo.geneontology.org/amigo/term/GO:0072576
beta-amyloid metabolic process	biological_process	GO:0050435	2	23	6.54	0.0472914	0.356713	mmu:68581:Tmed10|mmu:12759:Clu	http://amigo.geneontology.org/amigo/term/GO:0050435
cellular carbohydrate catabolic process	biological_process	GO:0044275	2	23	6.54	0.0472914	0.356713	mmu:213012:Gm15591|mmu:21991:RP24-63K13.5	http://amigo.geneontology.org/amigo/term/GO:0044275
vitamin transport	biological_process	GO:0051180	2	23	6.54	0.0472914	0.356713	mmu:21452:Tcn2|mmu:52466:Slc46a1	http://amigo.geneontology.org/amigo/term/GO:0051180
deoxyribonuclease activity	molecular_function	GO:0004536	4	93	3.23	0.0474577	0.356713	mmu:18102:Nme1|mmu:67732:Iah1|mmu:68021:Bphl|mmu:69574:Cmbl	http://amigo.geneontology.org/amigo/term/GO:0004536
positive regulation of epithelial cell migration	biological_process	GO:0010634	4	93	3.23	0.0474577	0.356713	mmu:20682:Sox9|mmu:15507:Gm9817|mmu:15507:Hspb1|mmu:15507:Hsp25-ps1	http://amigo.geneontology.org/amigo/term/GO:0010634
skin epidermis development	biological_process	GO:0098773	4	93	3.23	0.0474577	0.356713	mmu:13649:Egfr|mmu:13167:Dbi|mmu:20682:Sox9|mmu:13039:Ctsl	http://amigo.geneontology.org/amigo/term/GO:0098773
positive regulation of cellular amide metabolic process	biological_process	GO:0034250	4	93	3.23	0.0474577	0.356713	mmu:234384:Mpv17l2|mmu:20091:Rps3a1|mmu:12759:Clu|mmu:276770:Eif5a	http://amigo.geneontology.org/amigo/term/GO:0034250
organic acid biosynthetic process	biological_process	GO:0016053	7	228	2.31	0.0484568	0.36352	mmu:70316:Gm44986|mmu:16828:Ldha|mmu:14873:Gsto1|mmu:212980:Gm29103|mmu:13123:Cyp7b1|mmu:11668:Aldh1a1|mmu:100705:Acacb	http://amigo.geneontology.org/amigo/term/GO:0016053
extracellular matrix	cellular_component	GO:0031012	11	432	1.91	0.0494657	0.368938	mmu:20317:Serpinf1|mmu:227613:Tubb4b|mmu:15507:Gm9817|mmu:15507:Hsp25-ps1|mmu:12759:Clu|mmu:22027:1810014B01Rik|mmu:15507:Hspb1|mmu:14873:Gsto1|mmu:14828:Hspa5|mmu:16763:Lad1|mmu:18453:P4hb	http://amigo.geneontology.org/amigo/term/GO:0031012
positive regulation of fibroblast proliferation	biological_process	GO:0048146	3	56	4.03	0.0496538	0.368938	mmu:13649:Egfr|mmu:20091:Rps3a1|mmu:17993:Ndufs4	http://amigo.geneontology.org/amigo/term/GO:0048146
NAD binding	molecular_function	GO:0051287	3	56	4.03	0.0496538	0.368938	mmu:11522:Gm16559|mmu:17449:Mdh1|mmu:76238:Grhpr	http://amigo.geneontology.org/amigo/term/GO:0051287
mitochondrial translation	biological_process	GO:0032543	3	56	4.03	0.0496538	0.368938	mmu:66973:Mrps18b|mmu:234384:Mpv17l2|mmu:66973:Gm13552	http://amigo.geneontology.org/amigo/term/GO:0032543
positive regulation of endothelial cell migration	biological_process	GO:0010595	3	56	4.03	0.0496538	0.368938	mmu:15507:Gm9817|mmu:15507:Hspb1|mmu:15507:Hsp25-ps1	http://amigo.geneontology.org/amigo/term/GO:0010595
gland morphogenesis	biological_process	GO:0022612	5	137	2.74	0.0498234	0.369325	mmu:26365:Ceacam1|mmu:13649:Egfr|mmu:56373:Cpb2|mmu:20682:Sox9|mmu:13123:Cyp7b1	http://amigo.geneontology.org/amigo/term/GO:0022612
cellular metabolic process	biological_process	GO:0044237	128	7760	1.24	0.0498959	0.369325	mmu:26365:Ceacam1|mmu:19173:Psmb5|mmu:20091:Rps3a1|mmu:14148:Fdx1|mmu:66448:Mrpl20|mmu:14828:Hspa5|mmu:11949:Atp5c1|mmu:13056:Cyb561|mmu:211389:Suox|mmu:74147:Ehhadh|mmu:11522:Gm16559|mmu:23997:Psmd13|mmu:16324:Inhbb|mmu:12017:Bag1|mmu:100705:Acacb|mmu:12257:Tspo|mmu:16828:Ldha|mmu:20463:Cox7a2l|mmu:192166:Sardh|mmu:18102:Nme1|mmu:67923:9430037G07Rik|mmu:17449:Mdh1|mmu:67838:Dnajb11|mmu:13649:Egf…	http://amigo.geneontology.org/amigo/term/GO:0044237
