# Supplementary material for: Lack of miR-379/miR-544 Cluster Resists High-Fat Diet-Induced Obesity and Prevents Hepatic Triglyceride Accumulation in Mice
Source: Front Cell Dev Biol. 2021 Aug 30;9:720900. doi: 10.3389/fcell.2021.720900 (PMC8435714; doi:10.3389/fcell.2021.720900)
Supplement: Supplementary file 8 [file Table_4.XLSX]

## Sheet: Table S3
Term	Database	ID	Input_number	Background_number	Rich_factor	P_Value	Corrected P_Value	Input	Hyperlink
long-chain fatty acid import	Gene Ontology	GO:0044539	2	6	375.93	1.76585e-05	0.0111272	Acsl3|Slc27a2	http://amigo.geneontology.org/amigo/term/GO:0044539
decanoate--CoA ligase activity	Gene Ontology	GO:0102391	2	8	281.95	2.83497e-05	0.0111272	Acsl3|Slc27a2	http://amigo.geneontology.org/amigo/term/GO:0102391
long-chain fatty acid-CoA ligase activity	Gene Ontology	GO:0004467	2	12	187.97	5.7208e-05	0.0129475	Acsl3|Slc27a2	http://amigo.geneontology.org/amigo/term/GO:0004467
lysophospholipase activity	Gene Ontology	GO:0004622	2	13	173.51	6.59743e-05	0.0129475	Aspg|Pnpla7	http://amigo.geneontology.org/amigo/term/GO:0004622
fatty acid ligase activity	Gene Ontology	GO:0015645	2	19	118.72	0.00013153	0.0206503	Acsl3|Slc27a2	http://amigo.geneontology.org/amigo/term/GO:0015645
acid-thiol ligase activity	Gene Ontology	GO:0016878	2	27	83.54	0.000253218	0.0331294	Acsl3|Slc27a2	http://amigo.geneontology.org/amigo/term/GO:0016878
ligase activity, forming carbon-sulfur bonds	Gene Ontology	GO:0016877	2	37	60.96	0.000459717	0.051554	Acsl3|Slc27a2	http://amigo.geneontology.org/amigo/term/GO:0016877
organic acid transport	Gene Ontology	GO:0015849	2	74	30.48	0.00173395	0.100388	Acsl3|Slc27a2	http://amigo.geneontology.org/amigo/term/GO:0015849
phospholipase activity	Gene Ontology	GO:0004620	2	110	20.51	0.00371081	0.100388	Aspg|Pnpla7	http://amigo.geneontology.org/amigo/term/GO:0004620
lipase activity	Gene Ontology	GO:0016298	2	123	18.34	0.00459506	0.100388	Aspg|Pnpla7	http://amigo.geneontology.org/amigo/term/GO:0016298
microbody	Gene Ontology	GO:0042579	2	133	16.96	0.00533478	0.100388	Acsl3|Slc27a2	http://amigo.geneontology.org/amigo/term/GO:0042579
peroxisome	Gene Ontology	GO:0005777	2	133	16.96	0.00533478	0.100388	Acsl3|Slc27a2	http://amigo.geneontology.org/amigo/term/GO:0005777
carboxylic ester hydrolase activity	Gene Ontology	GO:0052689	2	159	14.19	0.00749376	0.100388	Aspg|Pnpla7	http://amigo.geneontology.org/amigo/term/GO:0052689
monocarboxylic acid biosynthetic process	Gene Ontology	GO:0072330	2	162	13.92	0.0077643	0.100388	Acsl3|Slc27a2	http://amigo.geneontology.org/amigo/term/GO:0072330
lipid metabolic process	Gene Ontology	GO:0006629	4	1038	4.35	0.0101771	0.112245	Acsl3|Aspg|Pnpla7|Slc27a2	http://amigo.geneontology.org/amigo/term/GO:0006629
carboxylic acid biosynthetic process	Gene Ontology	GO:0046394	2	215	10.49	0.0132417	0.124136	Acsl3|Slc27a2	http://amigo.geneontology.org/amigo/term/GO:0046394
organic acid biosynthetic process	Gene Ontology	GO:0016053	2	228	9.89	0.014779	0.12949	Acsl3|Slc27a2	http://amigo.geneontology.org/amigo/term/GO:0016053
carboxylic acid metabolic process	Gene Ontology	GO:0019752	3	670	5.05	0.0171496	0.133423	Acsl3|Aspg|Slc27a2	http://amigo.geneontology.org/amigo/term/GO:0019752
lipid transport	Gene Ontology	GO:0006869	2	248	9.1	0.0172859	0.133423	Acsl3|Slc27a2	http://amigo.geneontology.org/amigo/term/GO:0006869
oxoacid metabolic process	Gene Ontology	GO:0043436	3	676	5.01	0.017552	0.133423	Acsl3|Aspg|Slc27a2	http://amigo.geneontology.org/amigo/term/GO:0043436
lipid catabolic process	Gene Ontology	GO:0016042	2	251	8.99	0.0176765	0.133423	Aspg|Slc27a2	http://amigo.geneontology.org/amigo/term/GO:0016042
organic acid metabolic process	Gene Ontology	GO:0006082	3	738	4.58	0.0220173	0.135687	Acsl3|Aspg|Slc27a2	http://amigo.geneontology.org/amigo/term/GO:0006082
lipid localization	Gene Ontology	GO:0010876	2	284	7.94	0.022214	0.135687	Acsl3|Slc27a2	http://amigo.geneontology.org/amigo/term/GO:0010876
anatomical structure homeostasis	Gene Ontology	GO:0060249	2	284	7.94	0.022214	0.135687	Terf2|Mks1	http://amigo.geneontology.org/amigo/term/GO:0060249
cellular lipid metabolic process	Gene Ontology	GO:0044255	3	767	4.41	0.0242985	0.135687	Acsl3|Aspg|Slc27a2	http://amigo.geneontology.org/amigo/term/GO:0044255
fatty acid metabolic process	Gene Ontology	GO:0006631	2	326	6.92	0.0286004	0.142097	Acsl3|Slc27a2	http://amigo.geneontology.org/amigo/term/GO:0006631
ligase activity	Gene Ontology	GO:0016874	2	366	6.16	0.0352755	0.160065	Acsl3|Slc27a2	http://amigo.geneontology.org/amigo/term/GO:0016874
whole membrane	Gene Ontology	GO:0098805	3	922	3.67	0.0385594	0.167233	Acsl3|Wdr45|Slc27a2	http://amigo.geneontology.org/amigo/term/GO:0098805
mitochondrion	Gene Ontology	GO:0005739	4	1584	2.85	0.0394015	0.169018	Acsl3|Slc27a2|Pnpla7|Isca2	http://amigo.geneontology.org/amigo/term/GO:0005739
small molecule biosynthetic process	Gene Ontology	GO:0044283	2	397	5.68	0.0408193	0.173206	Acsl3|Slc27a2	http://amigo.geneontology.org/amigo/term/GO:0044283
nuclear chromosome part	Gene Ontology	GO:0044454	2	414	5.45	0.0439892	0.17858	Terf2|Tbp	http://amigo.geneontology.org/amigo/term/GO:0044454
nuclear chromosome	Gene Ontology	GO:0000228	2	443	5.09	0.0495984	0.179208	Terf2|Tbp	http://amigo.geneontology.org/amigo/term/GO:0000228
