# Supplementary material for: Lack of miR-379/miR-544 Cluster Resists High-Fat Diet-Induced Obesity and Prevents Hepatic Triglyceride Accumulation in Mice
Source: Front Cell Dev Biol. 2021 Aug 30;9:720900. doi: 10.3389/fcell.2021.720900 (PMC8435714; doi:10.3389/fcell.2021.720900)
Supplement: Supplementary file 10 [file Table_6.XLSX]

## Sheet: Sheet1
Category	Term	Count	%	PValue	Genes	List Total	Pop Hits	Pop Total	Fold Enrichment	Bonferroni	Benjamini	FDR
KEGG_PATHWAY	mmu04360:Axon guidance	7	0.0246827	0.0014447	ROBO2, SEMA5B, ABLIM1, ABLIM2, SEMA3C, DPYSL2, SRGAP3	75	129	7691	5.56455	0.222413	0.251378	0.251378
KEGG_PATHWAY	mmu04750:Inflammatory mediator regulation of TRP channels	5	0.0176305	0.0327952	IL1B, CYP2J8, CYP2J9, PLCB1, CYP2C39	75	126	7691	4.06931	0.996979	1	1
KEGG_PATHWAY	mmu04010:MAPK signaling pathway	7	0.0246827	0.033246	NTRK2, NR4A1, MEF2C, TAOK3, IL1B, RPS6KA1, CACNA1A	75	251	7691	2.85987	0.997214	1	1
KEGG_PATHWAY	mmu04726:Serotonergic synapse	5	0.0176305	0.03794	CYP2J8, CYP2J9, CACNA1A, PLCB1, CYP2C39	75	132	7691	3.88434	0.998806	1	1
KEGG_PATHWAY	mmu03410:Base excision repair	3	0.0105783	0.0443021	LIG1, GM21596, POLE	75	35	7691	8.78971	0.999623	1	1
KEGG_PATHWAY	mmu00590:Arachidonic acid metabolism	4	0.0141044	0.0539568	CYP2J8, CYP2J9, TBXAS1, CYP2C39	75	89	7691	4.60884	0.999936	1	1
KEGG_PATHWAY	mmu05032:Morphine addiction	4	0.0141044	0.0600232	GRK3, PDE4D, PDE4B, CACNA1A	75	93	7691	4.41061	0.999979	1	1
KEGG_PATHWAY	mmu05144:Malaria	3	0.0105783	0.0775973	IL1B, THBS1, TLR4	75	48	7691	6.40917	0.999999	1	1
KEGG_PATHWAY	mmu00591:Linoleic acid metabolism	3	0.0105783	0.0832562	CYP2J8, CYP2J9, CYP2C39	75	50	7691	6.1528	1	1	1
KEGG_PATHWAY	mmu04020:Calcium signaling pathway	5	0.0176305	0.0947501	ITPKB, ADRB3, CACNA1A, PLCB1, GRIN2D	75	180	7691	2.84852	1	1	1
KEGG_PATHWAY	mmu04724:Glutamatergic synapse	4	0.0141044	0.0986322	GRK3, CACNA1A, PLCB1, GRIN2D	75	115	7691	3.56684	1	1	1
