# Supplementary material for: Lack of miR-379/miR-544 Cluster Resists High-Fat Diet-Induced Obesity and Prevents Hepatic Triglyceride Accumulation in Mice
Source: Front Cell Dev Biol. 2021 Aug 30;9:720900. doi: 10.3389/fcell.2021.720900 (PMC8435714; doi:10.3389/fcell.2021.720900)
Supplement: Supplementary file 11 [file Table_7.XLSX]

## Sheet: Sheet1
TARGET	SEQUENCE (5’-3’)	APPLICATION
miR-379	RT-primer：GTCGTATCCAGTGCAGGGTCCGAGGTATTCGCACTGGATACGACCCTACG	RT-qPCR
	F:AGC CGC GTG GTA GAC TAT GGA A
	R:ATCCAGTGCAGGGTCCGAGG
miR-411	RT-primer：GTCGTATCCAGTGCAGGGTCCGAGGTATTCGCACTGGATACGACGCTACG	RT-qPCR
	F: GCGCGCG TAGTAGACCGTATAG
	R:ATCCAGTGCAGGGTCCGAGG
miR-543	RT-primer: GTCGTATCCAGTGCAGGGTCCGAGGTATTCGCACTGGATACGACAAGAAG	RT-qPCR
	F: CGCGCGCG AAACATTCGCGGTGCA
	R:ATCCAGTGCAGGGTCCGAGG
pri-miR-379 cluster	F:GGGCTACATGATACAGTGCAAA	RT-qPCR
	R:AGTTTGCTTGATCCCTCTTCAG
mouse-Pparγ	F:GGCTGCAGCGCTAAATTCTT	RT-qPCR
	RAAGTTGGTGGGCCAGAATGG
mouse-Fas	F:TTGGAGGGTGTGCCATTCTG	RT-qPCR
	R:TGTGACTAAGCTGATGCCCTC
mouse-Igf1r	F: CCAAGCTCACCGTCATCACT	RT-qPCR
	R: GAAGAGTTTCCAGCCACGGA
human-Pparγ	F:CTGACCAAAGCAAAGGCGAG	RT-qPCR
	R:GGGGGTGATGTGTTTGAACT
human-Fas	F:CAGAGCAGCCATGGAGGAG	RT-qPCR
	R:GACAGGTCCTTCAGCTTGCC
human-Scd1	F: CTTGCGATATGCTGTGGTGC	RT-qPCR
	R: CCGGGGGCTAATGTTCTTGT
miR-379 mimics	UGGUAGACUAUGGAACGUAGG
NC-mimic	UUCUCCGAACGUGUCACGUTT
miR-379 inhibitor	CCUACGUUCCAUAGUCUACCA
NC-inhibitor	CAGUACUUUUGUGUAGUACAA
